# Supplementary material for: Pan-lysyl oxidase inhibition disrupts fibroinflammatory tumor stroma, rendering cholangiocarcinoma susceptible to chemotherapy
Source: Hepatol Commun. 2024 Aug 5;8(8):e0502. doi: 10.1097/HC9.0000000000000502 (PMC11299993; doi:10.1097/HC9.0000000000000502)
Supplement: Supplementary file 3 [file hc9-8-e0502-s003.xlsx]

## Sheet: Sheet1
Differentially Expressed Protein Coding Genes
Group	Gene_Name	Gene_Biotype	log2FoldChange	pvalue
TAM vs TIM	Gm10719	protein_coding	-7.7329	0.0107984
TAM vs TIM	Rxfp1	protein_coding	-7.04752	0.00377703
TAM vs TIM	Vmn1r80	protein_coding	-6.94784	0.016256
TAM vs TIM	Vmn1r171	protein_coding	-6.92007	0.0100125
TAM vs TIM	Terb1	protein_coding	-6.84454	0.00155506
TAM vs TIM	Epha3	protein_coding	-6.8289	0.00219592
TAM vs TIM	Tmem100	protein_coding	-6.8201	0.00568584
TAM vs TIM	4833427G06Rik	protein_coding	-6.80461	0.0119038
TAM vs TIM	Kcnq2	protein_coding	-6.75364	0.0215819
TAM vs TIM	Olfr694	protein_coding	-6.75364	0.0215819
TAM vs TIM	Sult2a5	protein_coding	-6.75364	0.0215819
TAM vs TIM	Gabra1	protein_coding	-6.75098	0.0112573
TAM vs TIM	Ghrhr	protein_coding	-6.72798	0.0117113
TAM vs TIM	Gm10721	protein_coding	-6.72211	0.0134781
TAM vs TIM	Anks1b	protein_coding	-6.70551	0.013798
TAM vs TIM	Sucnr1	protein_coding	-6.67841	0.00732553
TAM vs TIM	A2ml1	protein_coding	-6.6578	0.00542925
TAM vs TIM	Bche	protein_coding	-6.612	0.0158437
TAM vs TIM	Slco1a5	protein_coding	-6.612	0.0158437
TAM vs TIM	Krt76	protein_coding	-6.609	0.0138038
TAM vs TIM	Gm10720	protein_coding	-6.59246	0.0087011
TAM vs TIM	Aknad1	protein_coding	-6.58997	0.0140802
TAM vs TIM	Ecel1	protein_coding	-6.5294	0.0296047
TAM vs TIM	Neurod1	protein_coding	-6.5294	0.0296047
TAM vs TIM	Aqp6	protein_coding	-6.5294	0.0296047
TAM vs TIM	Olfr1356	protein_coding	-6.5294	0.0296047
TAM vs TIM	Sh3rf2	protein_coding	-6.5294	0.0296047
TAM vs TIM	Nhlrc4	protein_coding	-6.52144	0.0035766
TAM vs TIM	Lypd5	protein_coding	-6.49291	0.0188241
TAM vs TIM	Vmn1r77	protein_coding	-6.40281	0.0352061
TAM vs TIM	Kcnip4	protein_coding	-6.35906	0.0111956
TAM vs TIM	Add2	protein_coding	-6.34783	0.012682
TAM vs TIM	4930467E23Rik	protein_coding	-6.29294	0.0145102
TAM vs TIM	Itih2	protein_coding	-6.28492	0.0158461
TAM vs TIM	Zdhhc22	protein_coding	-6.28057	0.0134375
TAM vs TIM	Brinp1	protein_coding	-6.26414	0.0423569
TAM vs TIM	Clcnka	protein_coding	-6.26414	0.0423569
TAM vs TIM	Cmtm2b	protein_coding	-6.26414	0.0423569
TAM vs TIM	Olfr284	protein_coding	-6.26414	0.0423569
TAM vs TIM	Tas2r106	protein_coding	-6.26414	0.0423569
TAM vs TIM	Dcc	protein_coding	-6.26414	0.0423569
TAM vs TIM	Olfr190	protein_coding	-6.26414	0.0423569
TAM vs TIM	Obox3	protein_coding	-6.26414	0.0423569
TAM vs TIM	Olfr582	protein_coding	-6.26414	0.0423569
TAM vs TIM	Olfr555	protein_coding	-6.26414	0.0423569
TAM vs TIM	Vmn1r174	protein_coding	-6.26414	0.0423569
TAM vs TIM	Olfr1186	protein_coding	-6.24942	0.0147671
TAM vs TIM	Olfr1414	protein_coding	-6.22086	0.0276011
TAM vs TIM	Pcdh19	protein_coding	-6.19923	0.0158732
TAM vs TIM	Csmd3	protein_coding	-6.19759	0.0284776
TAM vs TIM	Cldn22	protein_coding	-6.19759	0.0284776
TAM vs TIM	Olfr768	protein_coding	-6.18436	0.0163907
TAM vs TIM	Olfr46	protein_coding	-6.18155	0.018393
TAM vs TIM	Fbln7	protein_coding	-6.15883	0.0189957
TAM vs TIM	4930516K23Rik	protein_coding	-6.1113	0.0291357
TAM vs TIM	Asz1	protein_coding	-6.06314	0.0342051
TAM vs TIM	Pcolce2	protein_coding	-6.06314	0.0342051
TAM vs TIM	Hnf4g	protein_coding	-6.06314	0.0342051
TAM vs TIM	Myo7b	protein_coding	-6.06314	0.0342051
TAM vs TIM	Col11a1	protein_coding	-6.06314	0.0342051
TAM vs TIM	Kcnk9	protein_coding	-6.06314	0.0342051
TAM vs TIM	Dnah3	protein_coding	-6.06314	0.0342051
TAM vs TIM	Col4a4	protein_coding	-6.06314	0.0342051
TAM vs TIM	Adgrl3	protein_coding	-6.05147	0.0206442
TAM vs TIM	Izumo1	protein_coding	-6.04871	0.0349518
TAM vs TIM	Rsph14	protein_coding	-6.03738	0.0322267
TAM vs TIM	Adamts20	protein_coding	-6.02987	0.0357185
TAM vs TIM	Fam124b	protein_coding	-6.02987	0.0357185
TAM vs TIM	Eddm3b	protein_coding	-6.02987	0.0357185
TAM vs TIM	Rgs20	protein_coding	-6.009	0.0210738
TAM vs TIM	Csrnp3	protein_coding	-5.97993	0.0243888
TAM vs TIM	Sowaha	protein_coding	-5.94459	0.0216138
TAM vs TIM	Glipr1l2	protein_coding	-5.88631	0.043217
TAM vs TIM	Galnt16	protein_coding	-5.88631	0.043217
TAM vs TIM	Olfr983	protein_coding	-5.88631	0.043217
TAM vs TIM	Prlhr	protein_coding	-5.86504	0.0444052
TAM vs TIM	Krt77	protein_coding	-5.86504	0.0444052
TAM vs TIM	Rlbp1	protein_coding	-5.86138	0.0261816
TAM vs TIM	Rgs6	protein_coding	-5.85714	0.0448504
TAM vs TIM	Pitx2	protein_coding	-5.85714	0.0448504
TAM vs TIM	Gdnf	protein_coding	-5.8413	0.0436635
TAM vs TIM	Ly6g6f	protein_coding	-5.8268	0.0430526
TAM vs TIM	Gm10722	protein_coding	-5.81547	0.00181401
TAM vs TIM	Rtl1	protein_coding	-5.81247	0.045431
TAM vs TIM	Tshb	protein_coding	-5.80982	0.0308205
TAM vs TIM	Hs3st4	protein_coding	-5.79875	0.0280147
TAM vs TIM	Nalcn	protein_coding	-5.79587	0.0455022
TAM vs TIM	AI481877	protein_coding	-5.7808	0.0471971
TAM vs TIM	Mgp	protein_coding	-5.77977	0.0320636
TAM vs TIM	Casq2	protein_coding	-5.77798	0.0298591
TAM vs TIM	Lgr6	protein_coding	-5.74949	0.0481213
TAM vs TIM	Prl2c3	protein_coding	-5.74949	0.0481213
TAM vs TIM	Olfr701	protein_coding	-5.70952	0.0327695
TAM vs TIM	Palmd	protein_coding	-5.67926	0.0348923
TAM vs TIM	Sez6	protein_coding	-5.63762	0.0369747
TAM vs TIM	C130074G19Rik	protein_coding	-5.57522	0.001011
TAM vs TIM	Ccdc175	protein_coding	-5.56858	0.0426978
TAM vs TIM	Gucy2e	protein_coding	-5.56512	0.0396953
TAM vs TIM	Gm10715	protein_coding	-5.49496	0.00663968
TAM vs TIM	Hba-a2	protein_coding	-5.43105	0.0487508
TAM vs TIM	Gm10717	protein_coding	-5.43	0.0350321
TAM vs TIM	Cyp46a1	protein_coding	-4.99088	0.00843081
TAM vs TIM	Gm10800	protein_coding	-4.80112	0.00708354
TAM vs TIM	Gm4788	protein_coding	-4.79651	0.044729
TAM vs TIM	Pcdha9	protein_coding	-4.75915	0.0220532
TAM vs TIM	Xirp1	protein_coding	-4.58679	0.0265455
TAM vs TIM	Adarb2	protein_coding	-4.56371	0.03754
TAM vs TIM	Gm11168	protein_coding	-4.53616	0.00670854
TAM vs TIM	Tsks	protein_coding	-4.39198	0.0396329
TAM vs TIM	Tm4sf1	protein_coding	-4.16423	0.000119996
TAM vs TIM	Olfr472	protein_coding	-4.15217	0.0488969
TAM vs TIM	Gm21738	protein_coding	-4.06616	0.00183983
TAM vs TIM	Mecom	protein_coding	-4.02109	0.00845767
TAM vs TIM	Olfr1564	protein_coding	-3.95592	0.0242848
TAM vs TIM	Calr4	protein_coding	-3.95119	0.0483356
TAM vs TIM	Unc13c	protein_coding	-3.7265	0.0416385
TAM vs TIM	Cadps2	protein_coding	-3.67692	0.000276638
TAM vs TIM	Ptprt	protein_coding	-3.63801	0.0226638
TAM vs TIM	Hspb9	protein_coding	-3.58102	0.0239257
TAM vs TIM	Nsun7	protein_coding	-3.48117	0.02642
TAM vs TIM	Serinc2	protein_coding	-3.42833	0.000371092
TAM vs TIM	Srrm3	protein_coding	-3.35906	0.0356406
TAM vs TIM	Abcb11	protein_coding	-3.30263	0.0283088
TAM vs TIM	Olfml2a	protein_coding	-3.2896	0.0458375
TAM vs TIM	Zfp977	protein_coding	-3.26158	0.00502931
TAM vs TIM	Kcnrg	protein_coding	-3.18114	0.00808508
TAM vs TIM	Grin2b	protein_coding	-3.15548	0.0343728
TAM vs TIM	Olfr110	protein_coding	-3.13873	0.000584986
TAM vs TIM	Slc36a3	protein_coding	-3.03184	0.0117884
TAM vs TIM	Fam19a2	protein_coding	-3.00352	0.0404412
TAM vs TIM	Fgf2	protein_coding	-2.94617	8.05479550173778e-11
TAM vs TIM	Col24a1	protein_coding	-2.93086	0.0480948
TAM vs TIM	Lamb1	protein_coding	-2.89485	0.0370613
TAM vs TIM	Hs3st3a1	protein_coding	-2.80859	0.00244858
TAM vs TIM	Sost	protein_coding	-2.79811	0.0361029
TAM vs TIM	Pappa	protein_coding	-2.78816	0.00213339
TAM vs TIM	Mroh6	protein_coding	-2.76022	0.000724837
TAM vs TIM	Ttll7	protein_coding	-2.75936	0.00584881
TAM vs TIM	Ch25h	protein_coding	-2.68898	2.0178473780286e-40
TAM vs TIM	Krt8	protein_coding	-2.64175	0.0491885
TAM vs TIM	Ptx3	protein_coding	-2.55535	6.78832391975454e-29
TAM vs TIM	Tnc	protein_coding	-2.51917	0.000170185
TAM vs TIM	Ccl12	protein_coding	-2.46029	8.73954389096871e-56
TAM vs TIM	Dnah11	protein_coding	-2.44912	0.0336073
TAM vs TIM	Ppbp	protein_coding	-2.43566	3.33853964080209e-19
TAM vs TIM	Gykl1	protein_coding	-2.41813	0.000212692
TAM vs TIM	Stpg2	protein_coding	-2.40256	0.0366201
TAM vs TIM	Arntl2	protein_coding	-2.3858	6.70001e-06
TAM vs TIM	Rarb	protein_coding	-2.37219	0.000501636
TAM vs TIM	Hba-a1	protein_coding	-2.36927	0.0132172
TAM vs TIM	Gm20594	protein_coding	-2.33935	0.0104169
TAM vs TIM	Slc6a17	protein_coding	-2.32315	0.000206825
TAM vs TIM	Acsbg1	protein_coding	-2.29755	2.38986654680135e-55
TAM vs TIM	Vsig8	protein_coding	-2.26092	0.00405998
TAM vs TIM	D630036H23Rik	protein_coding	-2.19792	0.0238635
TAM vs TIM	Arhgdig	protein_coding	-2.18521	5.96539e-06
TAM vs TIM	2010005H15Rik	protein_coding	-2.10745	4.11525427558407e-10
TAM vs TIM	Notch4	protein_coding	-2.10214	1.38062649797127e-15
TAM vs TIM	Arg1	protein_coding	-2.09293	1.20673955507194e-81
TAM vs TIM	Tnnt2	protein_coding	-2.0906	0.0375599
TAM vs TIM	Ocstamp	protein_coding	-2.07863	3.80693e-06
TAM vs TIM	Lims2	protein_coding	-2.07507	9.90551612815296e-7
TAM vs TIM	Nxf2	protein_coding	-2.06097	0.0068699
TAM vs TIM	Rassf6	protein_coding	-2.05671	0.0166023
TAM vs TIM	Enpp6	protein_coding	-2.04395	0.00235886
TAM vs TIM	Tspan12	protein_coding	-2.0312	0.0426159
TAM vs TIM	Prickle2	protein_coding	-2.03087	0.0108273
TAM vs TIM	Hs3st1	protein_coding	-2.02959	6.16890677901864e-22
TAM vs TIM	Cck	protein_coding	-2.01194	2.47304191187253e-16
TAM vs TIM	Rtn4rl2	protein_coding	-2.00814	0.00863414
TAM vs TIM	Zfp618	protein_coding	-1.98892	3.21164e-06
TAM vs TIM	6430531B16Rik	protein_coding	-1.97887	3.98382e-06
TAM vs TIM	Ankrd29	protein_coding	-1.97195	0.021693
TAM vs TIM	Nes	protein_coding	-1.95433	3.16153807126268e-39
TAM vs TIM	AC154682.1	protein_coding	-1.94463	0.0171248
TAM vs TIM	Masp2	protein_coding	-1.94079	0.0306537
TAM vs TIM	Gm5093	protein_coding	-1.89956	0.042211
TAM vs TIM	Rgs16	protein_coding	-1.83988	2.02704750116472e-13
TAM vs TIM	Tmeff2	protein_coding	-1.83117	0.0473022
TAM vs TIM	Dcstamp	protein_coding	-1.82027	1.97801333938354e-36
TAM vs TIM	Dlec1	protein_coding	-1.78608	0.0158388
TAM vs TIM	Cxcl3	protein_coding	-1.78184	3.97696589693047e-37
TAM vs TIM	Tmem163	protein_coding	-1.7774	0.00219626
TAM vs TIM	Mmp10	protein_coding	-1.76076	7.15414638778719e-10
TAM vs TIM	Gm9903	protein_coding	-1.75539	0.0389274
TAM vs TIM	Rep15	protein_coding	-1.70918	0.000514188
TAM vs TIM	Dpys	protein_coding	-1.70647	4.20175e-06
TAM vs TIM	Myct1	protein_coding	-1.70202	0.00317865
TAM vs TIM	Cdcp1	protein_coding	-1.7005	0.00053764
TAM vs TIM	Plpp1	protein_coding	-1.66798	2.75094e-05
TAM vs TIM	Zfp13	protein_coding	-1.65528	0.0225669
TAM vs TIM	Bcl6b	protein_coding	-1.63065	0.0189244
TAM vs TIM	Dmpk	protein_coding	-1.6268	2.28919523625678e-7
TAM vs TIM	Cavin4	protein_coding	-1.61207	0.000575126
TAM vs TIM	Gm17087	protein_coding	-1.60822	0.00185128
TAM vs TIM	Wnt7b	protein_coding	-1.60771	0.0118869
TAM vs TIM	Npas4	protein_coding	-1.60745	0.0114042
TAM vs TIM	Cadps	protein_coding	-1.607	0.0369535
TAM vs TIM	Arhgef19	protein_coding	-1.60554	0.0273356
TAM vs TIM	Ccl7	protein_coding	-1.60051	1.26932849322972e-29
TAM vs TIM	Gnat3	protein_coding	-1.59533	1.4649911103938e-9
TAM vs TIM	Gsg1	protein_coding	-1.59377	1.04755e-05
TAM vs TIM	Cd207	protein_coding	-1.59256	0.0141685
TAM vs TIM	Baiap2l1	protein_coding	-1.58576	3.09029870769066e-19
TAM vs TIM	Fhod3	protein_coding	-1.58447	1.04056e-06
TAM vs TIM	Olfr881	protein_coding	-1.58386	0.0194485
TAM vs TIM	Gm10269	protein_coding	-1.5548	0.0074685
TAM vs TIM	Lipc	protein_coding	-1.55475	0.000367511
TAM vs TIM	Pcdh7	protein_coding	-1.55007	1.46335576751349e-52
TAM vs TIM	Dmwd	protein_coding	-1.54381	7.67148e-06
TAM vs TIM	Tmem171	protein_coding	-1.541	3.55601700147164e-24
TAM vs TIM	Dppa3	protein_coding	-1.54063	0.000287964
TAM vs TIM	Ccl4	protein_coding	-1.53578	1.71737136042662e-9
TAM vs TIM	Emp2	protein_coding	-1.53491	1.31190758612663e-58
TAM vs TIM	Lars2	protein_coding	-1.52845	0.0138896
TAM vs TIM	Pdpn	protein_coding	-1.528	2.40087869261609e-22
TAM vs TIM	Gm16432	protein_coding	-1.52398	0.0396044
TAM vs TIM	Adcy2	protein_coding	-1.49529	3.45071e-05
TAM vs TIM	Rnf183	protein_coding	-1.48062	3.76757e-05
TAM vs TIM	Mageh1	protein_coding	-1.45101	0.0417432
TAM vs TIM	Fxyd2	protein_coding	-1.44949	0.0180268
TAM vs TIM	Igsf11	protein_coding	-1.43631	0.00178659
TAM vs TIM	Eml1	protein_coding	-1.4259	0.0397874
TAM vs TIM	Map1a	protein_coding	-1.42358	2.50818190733153e-17
TAM vs TIM	Lrrc32	protein_coding	-1.41937	5.59882604445921e-17
TAM vs TIM	Msh4	protein_coding	-1.41582	0.00154725
TAM vs TIM	Ucp3	protein_coding	-1.40393	0.0169467
TAM vs TIM	Uchl1	protein_coding	-1.39535	8.88115246386179e-32
TAM vs TIM	Dner	protein_coding	-1.38814	1.79100150923152e-17
TAM vs TIM	Fosl1	protein_coding	-1.3866	6.84238163906177e-18
TAM vs TIM	Pmepa1	protein_coding	-1.38599	3.97121601751915e-20
TAM vs TIM	Serpinb2	protein_coding	-1.38566	5.58473781407949e-15
TAM vs TIM	Sgsm1	protein_coding	-1.37742	0.00521855
TAM vs TIM	Sp9	protein_coding	-1.36996	0.038186
TAM vs TIM	Clec11a	protein_coding	-1.35999	4.70998e-06
TAM vs TIM	Gpr84	protein_coding	-1.35691	2.02359120403e-13
TAM vs TIM	Nptx1	protein_coding	-1.35514	1.00894e-05
TAM vs TIM	Cxcl5	protein_coding	-1.35251	5.63765384011097e-8
TAM vs TIM	Gfra4	protein_coding	-1.34152	5.66178414679118e-12
TAM vs TIM	Spaca6	protein_coding	-1.33949	0.000121255
TAM vs TIM	Col18a1	protein_coding	-1.33602	2.36641327453701e-10
TAM vs TIM	Jag1	protein_coding	-1.32698	1.59889510093538e-33
TAM vs TIM	Pf4	protein_coding	-1.32651	5.03592848912691e-23
TAM vs TIM	Slc9a2	protein_coding	-1.32547	4.83014e-06
TAM vs TIM	Nutf2-ps1	protein_coding	-1.31898	0.0202448
TAM vs TIM	Tmeff1	protein_coding	-1.31866	5.07913900877475e-7
TAM vs TIM	Fam186a	protein_coding	-1.31565	0.00409323
TAM vs TIM	Fhit	protein_coding	-1.31232	0.0185584
TAM vs TIM	AA467197	protein_coding	-1.30908	2.55017831731998e-24
TAM vs TIM	Ccl2	protein_coding	-1.30098	1.92152000876482e-9
TAM vs TIM	Cxcl14	protein_coding	-1.30065	5.23169758902332e-35
TAM vs TIM	Cdh5	protein_coding	-1.29894	0.000700719
TAM vs TIM	Ccnd1	protein_coding	-1.29516	2.65170316222565e-65
TAM vs TIM	Bcl2a1c	protein_coding	-1.29422	3.31963e-06
TAM vs TIM	Hao1	protein_coding	-1.29063	0.00101463
TAM vs TIM	Id1	protein_coding	-1.29017	1.17644331007271e-27
TAM vs TIM	Lyzl4	protein_coding	-1.27925	2.31871516455592e-13
TAM vs TIM	Mid2	protein_coding	-1.2762	0.0364928
TAM vs TIM	Hmox1	protein_coding	-1.26898	3.57607224120696e-23
TAM vs TIM	Timp1	protein_coding	-1.26696	0.014348
TAM vs TIM	Pdgfb	protein_coding	-1.25963	1.65202830309855e-11
TAM vs TIM	Ociad2	protein_coding	-1.25843	2.24443585941339e-8
TAM vs TIM	Myo3b	protein_coding	-1.2576	0.0409942
TAM vs TIM	Cspg4	protein_coding	-1.25027	0.000562176
TAM vs TIM	Tnip3	protein_coding	-1.24863	6.78208618170842e-14
TAM vs TIM	Cdkn2a	protein_coding	-1.24692	0.0376477
TAM vs TIM	Glrx	protein_coding	-1.24165	3.86937558616591e-40
TAM vs TIM	Serpinb12	protein_coding	-1.23768	2.19482742152806e-10
TAM vs TIM	Stap1	protein_coding	-1.22733	2.18044162130487e-65
TAM vs TIM	Wwc1	protein_coding	-1.21938	0.0181334
TAM vs TIM	Zranb3	protein_coding	-1.20652	6.44262898190304e-27
TAM vs TIM	Chst7	protein_coding	-1.20145	5.0980257931927e-9
TAM vs TIM	Ptprn	protein_coding	-1.19495	0.0165237
TAM vs TIM	Mgarp	protein_coding	-1.19188	0.0277932
TAM vs TIM	Ell2	protein_coding	-1.18945	4.63522190870383e-53
TAM vs TIM	Slc6a19	protein_coding	-1.18774	0.0279263
TAM vs TIM	Chst3	protein_coding	-1.17728	1.94898992075843e-12
TAM vs TIM	Cd276	protein_coding	-1.17484	2.84042811503718e-13
TAM vs TIM	A930033H14Rik	protein_coding	-1.16977	5.78519006574136e-7
TAM vs TIM	Adam8	protein_coding	-1.16894	5.03264494816132e-78
TAM vs TIM	Fhad1	protein_coding	-1.1651	2.81774e-05
TAM vs TIM	Edil3	protein_coding	-1.165	2.29784339398015e-19
TAM vs TIM	Car5b	protein_coding	-1.15861	1.13737705495199e-22
TAM vs TIM	Gm5150	protein_coding	-1.15786	4.18959e-05
TAM vs TIM	Zfp334	protein_coding	-1.14902	6.18041e-06
TAM vs TIM	Zfp365	protein_coding	-1.14807	0.0011716
TAM vs TIM	Mfsd4b5	protein_coding	-1.13504	0.0127756
TAM vs TIM	Pls3	protein_coding	-1.13226	6.16490837166865e-38
TAM vs TIM	Nid2	protein_coding	-1.12965	4.54024e-05
TAM vs TIM	Lrig1	protein_coding	-1.12882	0.0230642
TAM vs TIM	Il1rn	protein_coding	-1.12672	8.4900414585045e-27
TAM vs TIM	Il1a	protein_coding	-1.12576	6.09758344659399e-18
TAM vs TIM	Cobll1	protein_coding	-1.1256	5.30894261662544e-12
TAM vs TIM	Ak4	protein_coding	-1.11879	8.3494629605769e-12
TAM vs TIM	Gm11361	protein_coding	-1.11717	0.0306955
TAM vs TIM	Cald1	protein_coding	-1.11049	0.000760023
TAM vs TIM	Gm9958	protein_coding	-1.10968	0.0396691
TAM vs TIM	Dok2	protein_coding	-1.10483	2.2148863650322e-41
TAM vs TIM	Ncs1	protein_coding	-1.10446	4.73422693055711e-18
TAM vs TIM	Sema3c	protein_coding	-1.09725	2.70013977652318e-7
TAM vs TIM	Cacna1d	protein_coding	-1.09345	6.93686231622151e-11
TAM vs TIM	Rnase2b	protein_coding	-1.08516	0.0387649
TAM vs TIM	Plau	protein_coding	-1.08301	2.97624e-06
TAM vs TIM	Slc45a3	protein_coding	-1.07991	0.012081
TAM vs TIM	Ass1	protein_coding	-1.07424	3.54911870974192e-21
TAM vs TIM	Ankrd37	protein_coding	-1.07309	3.67312640500646e-18
TAM vs TIM	Plod2	protein_coding	-1.06898	8.06678e-06
TAM vs TIM	Rhoc	protein_coding	-1.06759	4.67389050390131e-22
TAM vs TIM	Nme4	protein_coding	-1.06666	7.56743913251845e-14
TAM vs TIM	Pdgfa	protein_coding	-1.06289	1.17686275919711e-18
TAM vs TIM	Col4a1	protein_coding	-1.06282	0.014301
TAM vs TIM	Kazald1	protein_coding	-1.06183	2.78221179065166e-14
TAM vs TIM	Myo1e	protein_coding	-1.05757	6.38490200808752e-29
TAM vs TIM	Efr3b	protein_coding	-1.05702	9.26706811793175e-20
TAM vs TIM	C5ar1	protein_coding	-1.05555	6.98888553982685e-29
TAM vs TIM	Fam20a	protein_coding	-1.05418	0.00109857
TAM vs TIM	Cd14	protein_coding	-1.05314	1.25353722373188e-14
TAM vs TIM	Pla2g4c	protein_coding	-1.04839	0.0136469
TAM vs TIM	Rasal1	protein_coding	-1.0464	0.0469379
TAM vs TIM	Calcrl	protein_coding	-1.0454	4.99226484180616e-35
TAM vs TIM	Hilpda	protein_coding	-1.04285	1.49907907976333e-12
TAM vs TIM	Kcnn4	protein_coding	-1.03694	5.10728305140276e-49
TAM vs TIM	Ctla2a	protein_coding	-1.03638	3.18426692385591e-20
TAM vs TIM	Gpr85	protein_coding	-1.03586	1.34239408289975e-13
TAM vs TIM	Sdc4	protein_coding	-1.03437	1.33155252238003e-16
TAM vs TIM	Flt1	protein_coding	-1.03017	7.63403546401686e-16
TAM vs TIM	Rhoj	protein_coding	-1.01624	0.0050795
TAM vs TIM	Tsacc	protein_coding	-1.01578	0.0083288
TAM vs TIM	Myoz1	protein_coding	-1.0115	0.00221103
TAM vs TIM	Armcx4	protein_coding	-1.00843	0.000365441
TAM vs TIM	Mex3a	protein_coding	-1.00789	0.00153383
TAM vs TIM	Col4a5	protein_coding	-1.00742	2.53539e-05
TAM vs TIM	Shc4	protein_coding	-1.00662	0.000621103
TAM vs TIM	Marco	protein_coding	-1.00593	0.015916
TAM vs TIM	Slc2a3	protein_coding	1.00383	4.0857765526507e-10
TAM vs TIM	Itga2b	protein_coding	1.00486	0.00263518
TAM vs TIM	Atp2a3	protein_coding	1.00517	1.78819725793391e-36
TAM vs TIM	Zfp827	protein_coding	1.00921	0.000139398
TAM vs TIM	Bach2	protein_coding	1.00922	5.38047e-06
TAM vs TIM	Palm	protein_coding	1.00922	3.042346795031e-11
TAM vs TIM	Pif1	protein_coding	1.0116	1.60519247757253e-7
TAM vs TIM	Lynx1	protein_coding	1.0158	0.00554996
TAM vs TIM	Optn	protein_coding	1.01678	7.79744439508438e-18
TAM vs TIM	Stk39	protein_coding	1.01735	0.000161761
TAM vs TIM	Fstl3	protein_coding	1.01951	0.011578
TAM vs TIM	Map6	protein_coding	1.02061	1.58596e-06
TAM vs TIM	Tubb1	protein_coding	1.0213	0.00385873
TAM vs TIM	Olfml2b	protein_coding	1.02173	8.63289e-06
TAM vs TIM	Cd200r3	protein_coding	1.02398	0.000160405
TAM vs TIM	Il6	protein_coding	1.02728	0.00020062
TAM vs TIM	Rogdi	protein_coding	1.03002	1.4577471866879e-10
TAM vs TIM	Treml4	protein_coding	1.03118	3.16008e-05
TAM vs TIM	9130230L23Rik	protein_coding	1.03669	0.0157525
TAM vs TIM	Med12l	protein_coding	1.03983	4.71452078263277e-9
TAM vs TIM	Bbc3	protein_coding	1.04567	1.75314071111347e-7
TAM vs TIM	Nxpe3	protein_coding	1.04689	6.1982499505545e-8
TAM vs TIM	Ceacam16	protein_coding	1.04742	0.000909776
TAM vs TIM	Mapk11	protein_coding	1.04898	0.000165403
TAM vs TIM	Gca	protein_coding	1.04964	3.10138524615871e-9
TAM vs TIM	Hook1	protein_coding	1.05004	1.09253880021411e-8
TAM vs TIM	Arhgap28	protein_coding	1.05017	3.55601113948016e-7
TAM vs TIM	Fam227a	protein_coding	1.05075	0.00106611
TAM vs TIM	AI464131	protein_coding	1.0514	0.00706189
TAM vs TIM	Gadd45a	protein_coding	1.05392	5.14358417848461e-12
TAM vs TIM	Hoxa7	protein_coding	1.05738	0.000125646
TAM vs TIM	Tchh	protein_coding	1.0574	0.00367223
TAM vs TIM	Tnfsf13b	protein_coding	1.05795	0.00203199
TAM vs TIM	Sorbs3	protein_coding	1.0617	0.00118391
TAM vs TIM	Bcl2l14	protein_coding	1.06318	0.0316981
TAM vs TIM	Slc6a13	protein_coding	1.06772	0.0282342
TAM vs TIM	Enpp4	protein_coding	1.06843	7.70517e-05
TAM vs TIM	1700020D05Rik	protein_coding	1.06875	0.00855755
TAM vs TIM	Stard10	protein_coding	1.06919	3.49853e-05
TAM vs TIM	Arfgef3	protein_coding	1.07014	0.0015038
TAM vs TIM	Bex6	protein_coding	1.07026	1.21352e-05
TAM vs TIM	H2-Aa	protein_coding	1.07055	2.59479650635027e-12
TAM vs TIM	Cyfip2	protein_coding	1.07229	2.1140618536133e-40
TAM vs TIM	Ccbe1	protein_coding	1.0725	0.0128615
TAM vs TIM	Pim2	protein_coding	1.07303	5.66557e-06
TAM vs TIM	Adora3	protein_coding	1.07651	9.22781e-06
TAM vs TIM	H2-DMb2	protein_coding	1.07709	1.12961059940983e-8
TAM vs TIM	Lifr	protein_coding	1.07852	4.69082e-06
TAM vs TIM	H2-Eb1	protein_coding	1.08068	1.39152243671921e-7
TAM vs TIM	Plekhg5	protein_coding	1.08334	6.87565e-05
TAM vs TIM	Clec4a4	protein_coding	1.08536	0.000595835
TAM vs TIM	Lilra6	protein_coding	1.08818	2.22593014916426e-13
TAM vs TIM	Gimap1	protein_coding	1.08885	0.00334037
TAM vs TIM	Prr5	protein_coding	1.08915	3.85117478900872e-7
TAM vs TIM	Ms4a4b	protein_coding	1.09	0.0219366
TAM vs TIM	Selp	protein_coding	1.0918	0.00246233
TAM vs TIM	Krba1	protein_coding	1.09358	0.00923171
TAM vs TIM	Rpp25	protein_coding	1.09433	0.0113146
TAM vs TIM	Samd11	protein_coding	1.09577	0.00164649
TAM vs TIM	Tmem151a	protein_coding	1.09716	0.0108671
TAM vs TIM	Mgst2	protein_coding	1.09935	5.34456787734701e-15
TAM vs TIM	Syne1	protein_coding	1.10239	1.36462072399426e-33
TAM vs TIM	Gpr15	protein_coding	1.10289	6.68692e-05
TAM vs TIM	F8	protein_coding	1.10347	0.016194
TAM vs TIM	Cfap53	protein_coding	1.10375	0.0254214
TAM vs TIM	4930404N11Rik	protein_coding	1.10548	0.00675626
TAM vs TIM	Atp6v0d2	protein_coding	1.10999	0.0127665
TAM vs TIM	Slfn4	protein_coding	1.11029	0.01858
TAM vs TIM	Scarf2	protein_coding	1.11055	0.00203226
TAM vs TIM	Xkr5	protein_coding	1.11327	0.00135489
TAM vs TIM	Zdhhc23	protein_coding	1.11331	0.0309705
TAM vs TIM	Gapt	protein_coding	1.11568	1.80823366689617e-15
TAM vs TIM	Pianp	protein_coding	1.11703	0.0111091
TAM vs TIM	Map3k19	protein_coding	1.11742	0.00952243
TAM vs TIM	Lck	protein_coding	1.11744	0.0474883
TAM vs TIM	H2-Ab1	protein_coding	1.11889	9.99652414743742e-9
TAM vs TIM	Atp8a2	protein_coding	1.12223	0.00123004
TAM vs TIM	Wdr86	protein_coding	1.12226	0.0169888
TAM vs TIM	Dusp2	protein_coding	1.12257	3.87929443188903e-9
TAM vs TIM	Ccdc85c	protein_coding	1.12261	0.00136645
TAM vs TIM	Casc4	protein_coding	1.12322	0.00107676
TAM vs TIM	Star	protein_coding	1.12447	0.0138792
TAM vs TIM	Bcat1	protein_coding	1.12525	9.39906157013606e-7
TAM vs TIM	Ttc21a	protein_coding	1.12528	5.47277e-05
TAM vs TIM	Gnal	protein_coding	1.12647	0.00293563
TAM vs TIM	Cth	protein_coding	1.12761	0.0200786
TAM vs TIM	Gm17334	protein_coding	1.13021	0.00467871
TAM vs TIM	Ednrb	protein_coding	1.13155	1.58553e-05
TAM vs TIM	Lat	protein_coding	1.13656	3.15079e-05
TAM vs TIM	B3gnt5	protein_coding	1.13735	2.12346403589623e-10
TAM vs TIM	mt-Atp8	protein_coding	1.13767	0.0186102
TAM vs TIM	Egfl7	protein_coding	1.14431	0.0220579
TAM vs TIM	Vamp5	protein_coding	1.14498	0.0118855
TAM vs TIM	Ldhal6b	protein_coding	1.1452	0.0251026
TAM vs TIM	C530008M17Rik	protein_coding	1.14604	0.0173699
TAM vs TIM	Vegfc	protein_coding	1.1475	0.0461266
TAM vs TIM	Kdm6b	protein_coding	1.14754	3.06692047465818e-12
TAM vs TIM	Rell2	protein_coding	1.14837	0.00109261
TAM vs TIM	Il16	protein_coding	1.14999	2.88328530247787e-16
TAM vs TIM	Lzts2	protein_coding	1.15558	1.16218680183198e-8
TAM vs TIM	Tjp1	protein_coding	1.15968	4.8063286759244e-10
TAM vs TIM	Ctse	protein_coding	1.16042	2.28902006580507e-8
TAM vs TIM	Tgif2	protein_coding	1.16126	0.00150954
TAM vs TIM	Dlg2	protein_coding	1.16283	0.0256688
TAM vs TIM	Slc9a3r2	protein_coding	1.16714	3.26636e-05
TAM vs TIM	Adam19	protein_coding	1.17432	1.43484050273568e-8
TAM vs TIM	Cpeb1	protein_coding	1.17436	4.02784e-05
TAM vs TIM	Gpr137c	protein_coding	1.17837	0.0117448
TAM vs TIM	Rap1gap2	protein_coding	1.18816	3.19241539024631e-7
TAM vs TIM	Ttc28	protein_coding	1.19028	1.00490263303803e-10
TAM vs TIM	Pdlim1	protein_coding	1.19265	1.42080653732942e-11
TAM vs TIM	Plekha4	protein_coding	1.19425	0.00746243
TAM vs TIM	Nr3c2	protein_coding	1.1943	0.0366353
TAM vs TIM	Cdh1	protein_coding	1.19446	4.35679821790584e-9
TAM vs TIM	Syt8	protein_coding	1.19538	8.37727e-05
TAM vs TIM	Exoc3l	protein_coding	1.19656	0.0123266
TAM vs TIM	Camkk1	protein_coding	1.20207	8.0415014103111e-7
TAM vs TIM	Gzmm	protein_coding	1.20423	0.0017015
TAM vs TIM	Fgl2	protein_coding	1.20549	3.1827052626215e-39
TAM vs TIM	Frat2	protein_coding	1.2058	2.82137e-06
TAM vs TIM	Hic1	protein_coding	1.20593	1.29606807608094e-14
TAM vs TIM	Ddit4l	protein_coding	1.20663	0.0487766
TAM vs TIM	Slfn1	protein_coding	1.2106	0.00068169
TAM vs TIM	Cd209c	protein_coding	1.21131	9.22793552788348e-8
TAM vs TIM	Slc15a2	protein_coding	1.21339	6.4492e-05
TAM vs TIM	N4bp3	protein_coding	1.21439	1.3161375843047e-12
TAM vs TIM	Liph	protein_coding	1.21687	0.0238582
TAM vs TIM	Ptpru	protein_coding	1.22036	0.000537314
TAM vs TIM	Il27	protein_coding	1.22053	0.00767145
TAM vs TIM	Gbp5	protein_coding	1.22163	9.45397164179692e-9
TAM vs TIM	Necab3	protein_coding	1.22322	0.0089443
TAM vs TIM	Slco3a1	protein_coding	1.22473	3.37807995264787e-17
TAM vs TIM	F5	protein_coding	1.22581	2.77987666000658e-20
TAM vs TIM	Prkg1	protein_coding	1.22653	4.31236e-05
TAM vs TIM	Pgbd5	protein_coding	1.23114	0.0451889
TAM vs TIM	Gdf15	protein_coding	1.23275	0.000179863
TAM vs TIM	Sntb1	protein_coding	1.23634	1.57703737696764e-12
TAM vs TIM	Lrrc4	protein_coding	1.23805	0.0410428
TAM vs TIM	Heg1	protein_coding	1.24149	2.37679361997697e-7
TAM vs TIM	Zbtb10	protein_coding	1.24185	3.40509858821073e-11
TAM vs TIM	Kif1a	protein_coding	1.24217	2.12241e-05
TAM vs TIM	Slc25a27	protein_coding	1.2428	0.0128367
TAM vs TIM	Mamdc2	protein_coding	1.24411	0.015814
TAM vs TIM	Tppp	protein_coding	1.24821	0.010788
TAM vs TIM	Serpina3g	protein_coding	1.24992	1.80107e-06
TAM vs TIM	Tesc	protein_coding	1.25027	0.0285256
TAM vs TIM	Ptk7	protein_coding	1.25044	0.0256924
TAM vs TIM	Erp27	protein_coding	1.2506	0.0172748
TAM vs TIM	Lgals4	protein_coding	1.2519	0.00315627
TAM vs TIM	Hist1h2br	protein_coding	1.25213	0.00288
TAM vs TIM	Cyp4f18	protein_coding	1.25322	5.4560413687041e-21
TAM vs TIM	Omp	protein_coding	1.25446	0.000186269
TAM vs TIM	Mak	protein_coding	1.25468	0.000580953
TAM vs TIM	Cmya5	protein_coding	1.26269	0.0119242
TAM vs TIM	Ddit3	protein_coding	1.26663	2.19057457903325e-24
TAM vs TIM	D930048N14Rik	protein_coding	1.26688	3.07778e-05
TAM vs TIM	Gm10563	protein_coding	1.27054	0.0069584
TAM vs TIM	Pkdcc	protein_coding	1.27244	1.3575323075384e-11
TAM vs TIM	Plbd1	protein_coding	1.27536	0.000114623
TAM vs TIM	Dennd3	protein_coding	1.27585	2.37237940693388e-20
TAM vs TIM	Nhsl2	protein_coding	1.27767	4.42198390441508e-14
TAM vs TIM	Il2ra	protein_coding	1.27843	0.000108433
TAM vs TIM	Ccr4	protein_coding	1.28015	0.0123989
TAM vs TIM	Nup210	protein_coding	1.28237	2.22973896147091e-15
TAM vs TIM	Pde2a	protein_coding	1.28253	0.0192792
TAM vs TIM	Tgfbr3	protein_coding	1.28587	2.58206814671008e-14
TAM vs TIM	Kynu	protein_coding	1.2859	1.1662423076087e-16
TAM vs TIM	Msrb3	protein_coding	1.2866	0.0212439
TAM vs TIM	Ifi205	protein_coding	1.28677	0.0127043
TAM vs TIM	Fgfr1	protein_coding	1.28839	1.49580452763547e-12
TAM vs TIM	Plekha7	protein_coding	1.29038	0.00454399
TAM vs TIM	Capn11	protein_coding	1.29198	0.030928
TAM vs TIM	Zeb1	protein_coding	1.29575	7.83657274223411e-9
TAM vs TIM	St6galnac3	protein_coding	1.29928	0.0455225
TAM vs TIM	Rhbdf1	protein_coding	1.30002	0.000350081
TAM vs TIM	Shisa4	protein_coding	1.30042	0.00298991
TAM vs TIM	Cd4	protein_coding	1.30128	0.00410631
TAM vs TIM	Slc6a9	protein_coding	1.30175	7.45561e-05
TAM vs TIM	Hoxa9	protein_coding	1.30368	0.00879609
TAM vs TIM	Ankrd63	protein_coding	1.30777	5.34755e-06
TAM vs TIM	Grk3	protein_coding	1.3085	1.36345e-06
TAM vs TIM	Ripor2	protein_coding	1.31041	1.55155740949038e-11
TAM vs TIM	Gabbr1	protein_coding	1.31272	0.00014185
TAM vs TIM	Ly6c2	protein_coding	1.31653	5.77815654383579e-16
TAM vs TIM	1700056E22Rik	protein_coding	1.31687	0.0206471
TAM vs TIM	Samd4	protein_coding	1.31907	7.17319e-05
TAM vs TIM	Ntng2	protein_coding	1.31929	1.90916140073386e-7
TAM vs TIM	Clcn2	protein_coding	1.32075	0.000967457
TAM vs TIM	Mfsd6l	protein_coding	1.32114	0.00383475
TAM vs TIM	Tnik	protein_coding	1.3212	7.15979725571137e-9
TAM vs TIM	Sgms2	protein_coding	1.323	3.41270490074722e-18
TAM vs TIM	Thrb	protein_coding	1.32412	0.0384536
TAM vs TIM	Cfap74	protein_coding	1.32485	0.00682178
TAM vs TIM	Gbp8	protein_coding	1.32512	8.55516213703005e-8
TAM vs TIM	Gimap9	protein_coding	1.32674	0.000220166
TAM vs TIM	Scd4	protein_coding	1.32829	0.00938473
TAM vs TIM	Tnnt3	protein_coding	1.33128	0.00968813
TAM vs TIM	Ccdc154	protein_coding	1.33215	0.00176156
TAM vs TIM	Prickle1	protein_coding	1.33338	0.000629582
TAM vs TIM	Adgre5	protein_coding	1.33384	8.40095065648226e-33
TAM vs TIM	BC147527	protein_coding	1.33394	0.000587222
TAM vs TIM	Syne2	protein_coding	1.3363	5.17348105661656e-8
TAM vs TIM	Ccdc102a	protein_coding	1.33804	9.52549800445039e-9
TAM vs TIM	Slc22a15	protein_coding	1.33858	2.44265941496932e-9
TAM vs TIM	Wfikkn1	protein_coding	1.33981	5.6205e-05
TAM vs TIM	Tlr11	protein_coding	1.34253	0.0218788
TAM vs TIM	Plagl1	protein_coding	1.34541	0.00116222
TAM vs TIM	Tagap	protein_coding	1.34595	8.36838228838215e-18
TAM vs TIM	Kbtbd11	protein_coding	1.34655	3.36274140598724e-12
TAM vs TIM	Whrn	protein_coding	1.35109	1.80832877532981e-8
TAM vs TIM	Sla2	protein_coding	1.35278	3.78231e-05
TAM vs TIM	Npr1	protein_coding	1.35297	0.00333768
TAM vs TIM	Spn	protein_coding	1.35542	6.67312912969213e-22
TAM vs TIM	Tst	protein_coding	1.3558	8.95218706647249e-8
TAM vs TIM	Gadd45g	protein_coding	1.35658	2.74765509824416e-22
TAM vs TIM	Fam107b	protein_coding	1.36162	3.87914689497869e-25
TAM vs TIM	Pycr1	protein_coding	1.36229	1.19304e-05
TAM vs TIM	Tex14	protein_coding	1.36799	4.38442e-05
TAM vs TIM	Bhlha15	protein_coding	1.36813	0.0131654
TAM vs TIM	mt-Atp6	protein_coding	1.36868	0.000485469
TAM vs TIM	Trp53i11	protein_coding	1.37048	5.1347e-05
TAM vs TIM	Lmntd2	protein_coding	1.37062	0.0268625
TAM vs TIM	Fam26f	protein_coding	1.37276	0.000365652
TAM vs TIM	Rtn1	protein_coding	1.37381	1.44986266241744e-13
TAM vs TIM	Neo1	protein_coding	1.37492	2.02465e-06
TAM vs TIM	Klk1b11	protein_coding	1.37838	2.6313709669476e-10
TAM vs TIM	Htra3	protein_coding	1.3794	0.000235923
TAM vs TIM	Fbxo44	protein_coding	1.37952	5.82643e-06
TAM vs TIM	Adgra2	protein_coding	1.38395	0.000394809
TAM vs TIM	Tgfb1i1	protein_coding	1.38436	0.0285654
TAM vs TIM	Syngap1	protein_coding	1.38456	0.00117472
TAM vs TIM	Nfe2	protein_coding	1.38551	3.47389545661594e-19
TAM vs TIM	Grasp	protein_coding	1.3876	7.68655381197385e-8
TAM vs TIM	Gpr18	protein_coding	1.39097	0.000196762
TAM vs TIM	Itga10	protein_coding	1.39105	0.0458261
TAM vs TIM	Coro6	protein_coding	1.40052	0.00254696
TAM vs TIM	Tnfrsf18	protein_coding	1.40171	3.77565e-06
TAM vs TIM	Cd244	protein_coding	1.40336	1.64965723916346e-20
TAM vs TIM	Zbtb46	protein_coding	1.40542	7.90228e-06
TAM vs TIM	Slamf7	protein_coding	1.40568	4.3181087175199e-7
TAM vs TIM	Hsh2d	protein_coding	1.40886	2.30401e-05
TAM vs TIM	Mfsd2a	protein_coding	1.40936	2.34277e-05
TAM vs TIM	Ccdc148	protein_coding	1.41152	0.0430012
TAM vs TIM	Chac1	protein_coding	1.41335	2.09581e-06
TAM vs TIM	Ifitm10	protein_coding	1.4181	7.62548e-05
TAM vs TIM	Pip5kl1	protein_coding	1.4207	0.0152616
TAM vs TIM	Rnf43	protein_coding	1.42662	3.406e-05
TAM vs TIM	Tuba8	protein_coding	1.42682	1.42165492938318e-16
TAM vs TIM	Clec9a	protein_coding	1.4272	1.34598e-05
TAM vs TIM	Ppp1r14a	protein_coding	1.42726	7.31663e-06
TAM vs TIM	Col11a2	protein_coding	1.42773	5.57418647652951e-9
TAM vs TIM	Gm16485	protein_coding	1.43065	0.00371294
TAM vs TIM	Pbx1	protein_coding	1.43113	1.39047582711546e-10
TAM vs TIM	Plppr3	protein_coding	1.43345	9.40543611710863e-14
TAM vs TIM	Sorl1	protein_coding	1.43632	4.96678084728368e-29
TAM vs TIM	Sept5	protein_coding	1.43795	6.32226e-05
TAM vs TIM	Ciita	protein_coding	1.44079	3.43175232625229e-9
TAM vs TIM	Rhou	protein_coding	1.44158	1.41820672861483e-9
TAM vs TIM	0610040J01Rik	protein_coding	1.44649	2.19518599713045e-9
TAM vs TIM	Nxpe4	protein_coding	1.44727	1.32492e-05
TAM vs TIM	Gm8251	protein_coding	1.44906	0.0394584
TAM vs TIM	Eno2	protein_coding	1.44922	4.46439393823387e-7
TAM vs TIM	Mcemp1	protein_coding	1.44993	1.06054469797082e-11
TAM vs TIM	Kcnk12	protein_coding	1.45052	0.000451327
TAM vs TIM	Abca17	protein_coding	1.45385	0.0425633
TAM vs TIM	Adgrg3	protein_coding	1.45592	1.32622762917409e-16
TAM vs TIM	Tmod1	protein_coding	1.45853	3.47382948784728e-7
TAM vs TIM	Dedd2	protein_coding	1.45882	2.19465169303144e-18
TAM vs TIM	Hsd17b1	protein_coding	1.45895	0.00336952
TAM vs TIM	Dbp	protein_coding	1.45927	7.30915241157792e-12
TAM vs TIM	Il1r2	protein_coding	1.46146	6.38976233175593e-33
TAM vs TIM	Cxxc5	protein_coding	1.46209	5.47641209414296e-9
TAM vs TIM	Cd40	protein_coding	1.4635	2.49641e-05
TAM vs TIM	Carmil2	protein_coding	1.46396	0.00238601
TAM vs TIM	A3galt2	protein_coding	1.46441	0.012766
TAM vs TIM	Tnfrsf4	protein_coding	1.46931	0.000963891
TAM vs TIM	Cebpe	protein_coding	1.47041	0.000148087
TAM vs TIM	Pik3c2b	protein_coding	1.47231	0.000832106
TAM vs TIM	Tox2	protein_coding	1.47433	2.47324e-05
TAM vs TIM	Il12a	protein_coding	1.47543	0.0361863
TAM vs TIM	Gm12216	protein_coding	1.47571	0.015877
TAM vs TIM	Scg5	protein_coding	1.48292	0.0279059
TAM vs TIM	Ptger3	protein_coding	1.48431	1.84495595045137e-19
TAM vs TIM	Grap2	protein_coding	1.48447	2.00202e-06
TAM vs TIM	Igsf9	protein_coding	1.48599	0.000320252
TAM vs TIM	Gprin3	protein_coding	1.49123	0.00464907
TAM vs TIM	Vipr1	protein_coding	1.49158	1.7338e-06
TAM vs TIM	BC035044	protein_coding	1.49195	6.99390814623977e-16
TAM vs TIM	Siglece	protein_coding	1.49874	4.23938987720826e-8
TAM vs TIM	Cyp39a1	protein_coding	1.50047	0.000909403
TAM vs TIM	Tspan2	protein_coding	1.50569	1.79388e-06
TAM vs TIM	Phldb2	protein_coding	1.50622	0.0108704
TAM vs TIM	Capn3	protein_coding	1.50723	0.00795746
TAM vs TIM	Mpzl2	protein_coding	1.50993	0.00291881
TAM vs TIM	Tcea3	protein_coding	1.51218	5.5587e-05
TAM vs TIM	Epcam	protein_coding	1.514	3.53317e-05
TAM vs TIM	Slc9a5	protein_coding	1.51463	0.00103395
TAM vs TIM	Six4	protein_coding	1.51597	0.00572997
TAM vs TIM	Cacnb2	protein_coding	1.51852	4.74635e-05
TAM vs TIM	Arhgef18	protein_coding	1.51894	2.44545695981702e-20
TAM vs TIM	Rnf122	protein_coding	1.51903	1.19142e-05
TAM vs TIM	Tspan33	protein_coding	1.52075	0.00614588
TAM vs TIM	Kmo	protein_coding	1.52793	1.01940017364708e-20
TAM vs TIM	Rab27a	protein_coding	1.53544	1.55145155307128e-18
TAM vs TIM	Rnf125	protein_coding	1.54107	4.81801e-06
TAM vs TIM	Kif17	protein_coding	1.54151	0.00214157
TAM vs TIM	Scml4	protein_coding	1.54373	0.00227006
TAM vs TIM	Chrnb2	protein_coding	1.55144	3.91113e-06
TAM vs TIM	H2-Ob	protein_coding	1.55172	2.46362947368507e-7
TAM vs TIM	Smim5	protein_coding	1.55387	0.0159447
TAM vs TIM	Axdnd1	protein_coding	1.55556	0.00023517
TAM vs TIM	Gpr68	protein_coding	1.55679	1.60027863479871e-10
TAM vs TIM	Rtkn2	protein_coding	1.55735	3.41643e-06
TAM vs TIM	Pdzk1	protein_coding	1.55811	0.0372062
TAM vs TIM	Tmem198	protein_coding	1.55885	0.031449
TAM vs TIM	P2rx3	protein_coding	1.55965	0.0190748
TAM vs TIM	Fbxl22	protein_coding	1.56118	0.00136991
TAM vs TIM	Lmo1	protein_coding	1.56438	0.000132274
TAM vs TIM	Slc52a3	protein_coding	1.56678	2.72495331052826e-8
TAM vs TIM	Gm11992	protein_coding	1.57044	0.00505558
TAM vs TIM	Trib3	protein_coding	1.57198	2.61658613269609e-14
TAM vs TIM	Cd83	protein_coding	1.57293	2.19566999580806e-8
TAM vs TIM	Sugct	protein_coding	1.57444	0.0180901
TAM vs TIM	Ndrg2	protein_coding	1.57713	0.0283579
TAM vs TIM	Rtn4rl1	protein_coding	1.57754	0.000119199
TAM vs TIM	Dgkg	protein_coding	1.57869	1.6641249523002e-17
TAM vs TIM	Xrcc5	protein_coding	1.58199	5.75343630641442e-8
TAM vs TIM	Itih5	protein_coding	1.58715	7.15521e-05
TAM vs TIM	1700028J19Rik	protein_coding	1.58781	0.00600771
TAM vs TIM	Slc25a29	protein_coding	1.59232	0.0011522
TAM vs TIM	Scin	protein_coding	1.59324	1.22653720853479e-17
TAM vs TIM	I830077J02Rik	protein_coding	1.59682	3.12193944192068e-19
TAM vs TIM	Mcpt8	protein_coding	1.60152	0.00208013
TAM vs TIM	Slc14a1	protein_coding	1.60169	9.65107e-06
TAM vs TIM	Ncald	protein_coding	1.60275	0.0213691
TAM vs TIM	Fabp4	protein_coding	1.6126	0.00363628
TAM vs TIM	Hist1h1t	protein_coding	1.61472	0.00037045
TAM vs TIM	Ttpa	protein_coding	1.61797	8.66358905795308e-12
TAM vs TIM	Itgb3	protein_coding	1.62187	5.71466842366376e-9
TAM vs TIM	Siglecg	protein_coding	1.62536	3.32462e-05
TAM vs TIM	Thbs3	protein_coding	1.62757	0.0147237
TAM vs TIM	Rdh12	protein_coding	1.62874	7.12896e-06
TAM vs TIM	Dennd2a	protein_coding	1.62891	1.99555730731035e-22
TAM vs TIM	Grik5	protein_coding	1.63124	0.000943898
TAM vs TIM	Gimap5	protein_coding	1.636	0.00240015
TAM vs TIM	Scn2b	protein_coding	1.63655	0.00247013
TAM vs TIM	Wnt10b	protein_coding	1.63776	0.0122192
TAM vs TIM	Ltb	protein_coding	1.63833	7.02226e-06
TAM vs TIM	Cbfa2t3	protein_coding	1.63952	1.76949369497755e-9
TAM vs TIM	Glt1d1	protein_coding	1.63982	0.000506045
TAM vs TIM	Rec8	protein_coding	1.64209	0.031608
TAM vs TIM	4921536K21Rik	protein_coding	1.64285	7.91754273519154e-8
TAM vs TIM	Adgrl4	protein_coding	1.64287	0.00531445
TAM vs TIM	Stc2	protein_coding	1.64376	1.84715570080971e-8
TAM vs TIM	S1pr3	protein_coding	1.64514	3.04257e-06
TAM vs TIM	Prr7	protein_coding	1.64601	1.13264e-06
TAM vs TIM	Pecam1	protein_coding	1.64614	8.98871836217186e-11
TAM vs TIM	Fyb2	protein_coding	1.64921	0.029014
TAM vs TIM	Ryr1	protein_coding	1.65065	4.78187638102777e-12
TAM vs TIM	Ccdc116	protein_coding	1.65321	0.000179818
TAM vs TIM	Klf15	protein_coding	1.65353	0.020021
TAM vs TIM	Chst15	protein_coding	1.65692	5.36159316903422e-17
TAM vs TIM	Pls1	protein_coding	1.65931	0.0347091
TAM vs TIM	Cited4	protein_coding	1.66102	0.0179644
TAM vs TIM	Soat2	protein_coding	1.66169	0.000305475
TAM vs TIM	Lrrn4cl	protein_coding	1.66393	0.0177366
TAM vs TIM	Nat8l	protein_coding	1.66613	1.66507059105481e-8
TAM vs TIM	Tspan13	protein_coding	1.66647	2.55109507073272e-13
TAM vs TIM	Gdf9	protein_coding	1.67047	0.0412315
TAM vs TIM	Hepacam2	protein_coding	1.67058	6.43309126414419e-14
TAM vs TIM	Cdo1	protein_coding	1.67099	0.00599655
TAM vs TIM	Car2	protein_coding	1.67612	0.000252256
TAM vs TIM	Phf21b	protein_coding	1.67636	0.00105499
TAM vs TIM	Pdzd2	protein_coding	1.679	0.0148471
TAM vs TIM	Zfp296	protein_coding	1.67968	2.44114283849924e-10
TAM vs TIM	Tmem91	protein_coding	1.68489	0.0277143
TAM vs TIM	Gata3	protein_coding	1.69039	0.000922698
TAM vs TIM	Ipcef1	protein_coding	1.69154	7.33679628391669e-13
TAM vs TIM	Klrb1f	protein_coding	1.69177	5.08127908374949e-10
TAM vs TIM	Yes1	protein_coding	1.69495	0.0223817
TAM vs TIM	Rasgrp2	protein_coding	1.69676	4.81692477358965e-7
TAM vs TIM	Ddr1	protein_coding	1.70119	0.00138573
TAM vs TIM	Gata1	protein_coding	1.70246	0.0443167
TAM vs TIM	Mcoln3	protein_coding	1.70442	1.51963e-06
TAM vs TIM	Ttc25	protein_coding	1.70614	2.31908e-05
TAM vs TIM	Dlgap3	protein_coding	1.70718	0.0288312
TAM vs TIM	Cldn1	protein_coding	1.70875	1.16803e-06
TAM vs TIM	B4galnt2	protein_coding	1.7099	2.49088e-05
TAM vs TIM	Hdc	protein_coding	1.71138	0.000132928
TAM vs TIM	Efnb2	protein_coding	1.71334	1.13443e-05
TAM vs TIM	Rab15	protein_coding	1.71497	0.00625697
TAM vs TIM	Pi16	protein_coding	1.71721	7.21763728815769e-8
TAM vs TIM	Padi4	protein_coding	1.71939	9.2832287232579e-11
TAM vs TIM	Caskin1	protein_coding	1.72023	0.0232765
TAM vs TIM	Fndc5	protein_coding	1.72439	0.00559333
TAM vs TIM	Ptprcap	protein_coding	1.7245	7.88988e-06
TAM vs TIM	Rab44	protein_coding	1.72687	1.91698e-06
TAM vs TIM	P2rx1	protein_coding	1.73341	1.67878480109535e-8
TAM vs TIM	Fbn1	protein_coding	1.74155	0.0293275
TAM vs TIM	Ppp1r15a	protein_coding	1.74194	9.51025008470777e-63
TAM vs TIM	Kctd14	protein_coding	1.74631	1.18101349889995e-16
TAM vs TIM	Samd5	protein_coding	1.75435	1.30429330806586e-37
TAM vs TIM	Stxbp6	protein_coding	1.75449	2.95281e-06
TAM vs TIM	Gm9733	protein_coding	1.76452	9.46493048397198e-10
TAM vs TIM	Rragd	protein_coding	1.76695	1.93815167710507e-18
TAM vs TIM	Htr7	protein_coding	1.77093	1.57679346091369e-8
TAM vs TIM	S1pr4	protein_coding	1.77158	5.38049932626834e-8
TAM vs TIM	Hist1h2ap	protein_coding	1.77722	0.00619934
TAM vs TIM	Fam129c	protein_coding	1.77809	7.62624e-05
TAM vs TIM	Sell	protein_coding	1.77942	3.05880871044803e-44
TAM vs TIM	Klrk1	protein_coding	1.78077	0.000349217
TAM vs TIM	Fbln5	protein_coding	1.78341	0.0166917
TAM vs TIM	Cecr2	protein_coding	1.78503	0.0261628
TAM vs TIM	Klra3	protein_coding	1.79091	0.00132294
TAM vs TIM	Satb1	protein_coding	1.79679	2.8233264941224e-21
TAM vs TIM	Sytl1	protein_coding	1.79831	1.0657e-05
TAM vs TIM	Mapk13	protein_coding	1.79926	4.55934488485684e-7
TAM vs TIM	1700020L24Rik	protein_coding	1.80391	0.000298704
TAM vs TIM	Abca6	protein_coding	1.81152	0.00153043
TAM vs TIM	Akap12	protein_coding	1.81257	3.98553562113387e-7
TAM vs TIM	Adra1a	protein_coding	1.81363	1.26251192109536e-13
TAM vs TIM	Ccdc88c	protein_coding	1.81502	1.46747211721892e-10
TAM vs TIM	Ldhd	protein_coding	1.81978	0.0249392
TAM vs TIM	Mycl	protein_coding	1.81989	2.54328835239752e-7
TAM vs TIM	Cd209a	protein_coding	1.82069	1.54054178897209e-11
TAM vs TIM	Lbp	protein_coding	1.82507	5.32320435871593e-11
TAM vs TIM	Cd55	protein_coding	1.82543	3.98208e-05
TAM vs TIM	Sema3f	protein_coding	1.82936	0.0201447
TAM vs TIM	Nkpd1	protein_coding	1.83116	0.0398158
TAM vs TIM	Zfp366	protein_coding	1.83245	1.26285791169533e-10
TAM vs TIM	Cacna1e	protein_coding	1.83943	0.0105818
TAM vs TIM	Nxpe2	protein_coding	1.84069	5.04831197527477e-14
TAM vs TIM	Inhba	protein_coding	1.84088	6.73373843253211e-19
TAM vs TIM	Mest	protein_coding	1.84168	0.034093
TAM vs TIM	Spata25	protein_coding	1.84358	0.0121182
TAM vs TIM	Bcar1	protein_coding	1.84588	0.00792485
TAM vs TIM	Nedd4	protein_coding	1.84759	8.44639277156397e-13
TAM vs TIM	Ikzf4	protein_coding	1.85517	8.93287791374013e-9
TAM vs TIM	Ovgp1	protein_coding	1.85601	0.000386066
TAM vs TIM	Slc4a4	protein_coding	1.859	0.0172463
TAM vs TIM	Rab37	protein_coding	1.85951	3.62180890495244e-7
TAM vs TIM	Hsd11b1	protein_coding	1.85976	1.00009584796522e-20
TAM vs TIM	Trim9	protein_coding	1.86108	0.0233063
TAM vs TIM	Faah	protein_coding	1.86264	0.000186453
TAM vs TIM	Il18r1	protein_coding	1.865	0.00112751
TAM vs TIM	Zswim5	protein_coding	1.86692	0.00651994
TAM vs TIM	Dusp8	protein_coding	1.86823	1.64693e-05
TAM vs TIM	Myh14	protein_coding	1.86859	0.00924866
TAM vs TIM	Rasgef1a	protein_coding	1.86937	1.7123634934495e-10
TAM vs TIM	Scx	protein_coding	1.87135	0.000773248
TAM vs TIM	Il12b	protein_coding	1.87374	0.00651794
TAM vs TIM	Slc6a15	protein_coding	1.87828	0.0373966
TAM vs TIM	Myb	protein_coding	1.88743	1.73000167925126e-13
TAM vs TIM	Adgrg7	protein_coding	1.8918	0.000194329
TAM vs TIM	Igfbp6	protein_coding	1.89796	0.00700949
TAM vs TIM	Tas1r1	protein_coding	1.90336	0.0239355
TAM vs TIM	Tnfrsf13c	protein_coding	1.9068	4.16314398271936e-10
TAM vs TIM	Spint2	protein_coding	1.90782	2.73824e-06
TAM vs TIM	Ccl22	protein_coding	1.90874	1.11377e-05
TAM vs TIM	Btla	protein_coding	1.90931	3.71854795909087e-7
TAM vs TIM	Slc32a1	protein_coding	1.91705	0.0280093
TAM vs TIM	Hip1r	protein_coding	1.91914	3.58945531362339e-9
TAM vs TIM	Tbc1d10c	protein_coding	1.92007	1.48737647037587e-12
TAM vs TIM	Aldh1a2	protein_coding	1.92495	8.71433e-06
TAM vs TIM	Gm8113	protein_coding	1.93364	0.0123096
TAM vs TIM	Plac8	protein_coding	1.93639	1.34554477978656e-12
TAM vs TIM	Ccl5	protein_coding	1.94082	2.1448706266738e-8
TAM vs TIM	Enthd1	protein_coding	1.9435	0.0164967
TAM vs TIM	Pik3ip1	protein_coding	1.94357	1.32175329036773e-8
TAM vs TIM	Crtam	protein_coding	1.94516	0.0302975
TAM vs TIM	Muc13	protein_coding	1.94673	2.98539041276028e-9
TAM vs TIM	Spic	protein_coding	1.94934	9.07451e-06
TAM vs TIM	Npffr1	protein_coding	1.94985	0.0110499
TAM vs TIM	Col1a1	protein_coding	1.94988	0.00180181
TAM vs TIM	Sh2d5	protein_coding	1.95126	5.03546972788141e-8
TAM vs TIM	Tcam1	protein_coding	1.95183	0.0135697
TAM vs TIM	Cxadr	protein_coding	1.95188	0.0225609
TAM vs TIM	Maob	protein_coding	1.95332	0.0233763
TAM vs TIM	Kcnip3	protein_coding	1.95337	3.33602e-05
TAM vs TIM	Ablim1	protein_coding	1.95358	1.07977e-05
TAM vs TIM	Myo1h	protein_coding	1.95387	0.0011069
TAM vs TIM	Dusp1	protein_coding	1.95544	2.9582832766293e-91
TAM vs TIM	Tespa1	protein_coding	1.96202	4.51268618725262e-7
TAM vs TIM	Dgat2	protein_coding	1.96449	1.75378094768e-7
TAM vs TIM	Acacb	protein_coding	1.96566	8.2448e-05
TAM vs TIM	Egr1	protein_coding	1.9675	8.39552473772545e-94
TAM vs TIM	Zfp507	protein_coding	1.96961	1.39869972822682e-12
TAM vs TIM	Nr4a3	protein_coding	1.97083	1.97507470456618e-8
TAM vs TIM	Camp	protein_coding	1.97239	0.000601809
TAM vs TIM	Hlf	protein_coding	1.97384	0.000785281
TAM vs TIM	Sdcbp2	protein_coding	1.97831	0.00209183
TAM vs TIM	Cox6a2	protein_coding	1.98119	4.00674e-06
TAM vs TIM	Osbp2	protein_coding	1.98207	5.83894113433444e-9
TAM vs TIM	H2-Oa	protein_coding	1.98245	4.02481729714569e-12
TAM vs TIM	Kcnq3	protein_coding	1.98429	0.00759856
TAM vs TIM	Chil4	protein_coding	1.98548	0.000104395
TAM vs TIM	Ffar2	protein_coding	1.98908	2.73451616503113e-19
TAM vs TIM	Ly6c1	protein_coding	1.9899	0.0281595
TAM vs TIM	Serpinb1a	protein_coding	1.99528	1.029447382147e-13
TAM vs TIM	Aff3	protein_coding	1.99938	3.636336802592e-12
TAM vs TIM	Far2	protein_coding	2.00224	2.18627e-06
TAM vs TIM	Plcxd2	protein_coding	2.00401	1.65772602059854e-15
TAM vs TIM	Nox1	protein_coding	2.00608	0.0266497
TAM vs TIM	Pdzd4	protein_coding	2.00797	0.00290589
TAM vs TIM	Slc22a23	protein_coding	2.01018	1.62760768475726e-19
TAM vs TIM	Gria3	protein_coding	2.01201	8.71070808842408e-23
TAM vs TIM	Abcc2	protein_coding	2.01277	0.00278796
TAM vs TIM	Entpd3	protein_coding	2.01852	0.0242121
TAM vs TIM	Hcn3	protein_coding	2.01852	5.7850335845537e-8
TAM vs TIM	Sgce	protein_coding	2.02076	0.0405884
TAM vs TIM	Drc3	protein_coding	2.0216	8.09317e-05
TAM vs TIM	Arl9	protein_coding	2.02525	0.0466231
TAM vs TIM	Gm20518	protein_coding	2.0275	0.0208326
TAM vs TIM	Bpifc	protein_coding	2.03012	0.00226374
TAM vs TIM	Gpr82	protein_coding	2.03284	7.11882e-05
TAM vs TIM	Tgm3	protein_coding	2.03425	0.0249545
TAM vs TIM	Osbpl5	protein_coding	2.03665	1.8078e-05
TAM vs TIM	Patj	protein_coding	2.04086	1.95491e-05
TAM vs TIM	Gfi1	protein_coding	2.04645	4.10132406879778e-20
TAM vs TIM	Ankrd22	protein_coding	2.04735	0.000837487
TAM vs TIM	Dpp4	protein_coding	2.04901	1.45104401182496e-10
TAM vs TIM	Rflnb	protein_coding	2.0509	4.11631721499274e-11
TAM vs TIM	Gng4	protein_coding	2.05302	0.00650425
TAM vs TIM	Paqr5	protein_coding	2.05429	0.00703959
TAM vs TIM	Gprc5b	protein_coding	2.06216	7.62806773766819e-10
TAM vs TIM	Rnf144a	protein_coding	2.06472	7.72694e-06
TAM vs TIM	Kit	protein_coding	2.0665	5.35228427686224e-45
TAM vs TIM	Dsp	protein_coding	2.0762	0.000299696
TAM vs TIM	Itgae	protein_coding	2.08086	9.19746495537644e-10
TAM vs TIM	Sned1	protein_coding	2.09237	1.07915e-05
TAM vs TIM	Apof	protein_coding	2.09455	0.00335257
TAM vs TIM	S100a8	protein_coding	2.09522	9.51120308242002e-11
TAM vs TIM	Lpar2	protein_coding	2.09692	6.37680633696086e-12
TAM vs TIM	4930548H24Rik	protein_coding	2.09795	0.00571706
TAM vs TIM	Snai3	protein_coding	2.09946	4.90185e-05
TAM vs TIM	Tmem253	protein_coding	2.10143	0.0158871
TAM vs TIM	Chdh	protein_coding	2.10216	3.73180267402383e-13
TAM vs TIM	Tubb3	protein_coding	2.1026	0.00168058
TAM vs TIM	Mpo	protein_coding	2.10331	1.43313411840604e-7
TAM vs TIM	Tmem40	protein_coding	2.10635	6.02110190046917e-19
TAM vs TIM	Sept3	protein_coding	2.1064	6.35934e-06
TAM vs TIM	Upb1	protein_coding	2.10714	0.0156287
TAM vs TIM	Zfp521	protein_coding	2.10882	0.000693679
TAM vs TIM	Gadd45b	protein_coding	2.11064	3.79285715215321e-16
TAM vs TIM	Hey1	protein_coding	2.11456	0.0158717
TAM vs TIM	Bcl11a	protein_coding	2.11913	2.48261414083759e-7
TAM vs TIM	Nckap5	protein_coding	2.12028	0.00854726
TAM vs TIM	P2ry10	protein_coding	2.12207	6.75465804791875e-7
TAM vs TIM	Cdkn1c	protein_coding	2.12569	2.01794431689784e-8
TAM vs TIM	Cmah	protein_coding	2.12614	1.27904158856595e-7
TAM vs TIM	Scn4a	protein_coding	2.13007	0.0133327
TAM vs TIM	Klf5	protein_coding	2.13186	4.49241727424568e-10
TAM vs TIM	Popdc2	protein_coding	2.13841	0.0378575
TAM vs TIM	Adgrg5	protein_coding	2.13865	3.48654708387456e-13
TAM vs TIM	Card10	protein_coding	2.13891	0.0127295
TAM vs TIM	Slc18a2	protein_coding	2.14063	8.47122e-05
TAM vs TIM	Baiap3	protein_coding	2.14569	0.00761095
TAM vs TIM	Chst13	protein_coding	2.15193	6.8571e-06
TAM vs TIM	Enpp5	protein_coding	2.15411	0.000745232
TAM vs TIM	Tgtp1	protein_coding	2.15425	0.00690832
TAM vs TIM	Tmc7	protein_coding	2.1557	0.000172275
TAM vs TIM	Nos3	protein_coding	2.15894	0.0432487
TAM vs TIM	A430078G23Rik	protein_coding	2.16379	2.56993111232886e-26
TAM vs TIM	Ogdhl	protein_coding	2.16991	2.53357737968889e-10
TAM vs TIM	Nrg2	protein_coding	2.17076	9.60928570713984e-7
TAM vs TIM	Peg10	protein_coding	2.17309	0.000484003
TAM vs TIM	St5	protein_coding	2.17339	5.3010328891117e-10
TAM vs TIM	Dnah8	protein_coding	2.17439	3.05028484371266e-14
TAM vs TIM	Ccrl2	protein_coding	2.17571	4.02637842997787e-27
TAM vs TIM	Prss34	protein_coding	2.18008	3.2805e-06
TAM vs TIM	Amotl2	protein_coding	2.18117	1.75750827291175e-8
TAM vs TIM	Tacstd2	protein_coding	2.1845	8.55058447649522e-7
TAM vs TIM	Apold1	protein_coding	2.18769	0.000102066
TAM vs TIM	Gfi1b	protein_coding	2.18772	0.000108873
TAM vs TIM	Ppp1r16b	protein_coding	2.18883	2.08733159418982e-11
TAM vs TIM	Klk8	protein_coding	2.18894	0.0262543
TAM vs TIM	Slc4a8	protein_coding	2.18898	0.00147595
TAM vs TIM	Lrg1	protein_coding	2.19173	8.01681e-05
TAM vs TIM	Patl2	protein_coding	2.20193	0.032465
TAM vs TIM	Plekha6	protein_coding	2.20214	3.48134555965063e-23
TAM vs TIM	4930544D05Rik	protein_coding	2.20544	0.0257544
TAM vs TIM	Gm9047	protein_coding	2.20985	0.0158641
TAM vs TIM	Elane	protein_coding	2.21598	9.53877821967384e-10
TAM vs TIM	Adora2a	protein_coding	2.21623	0.00046072
TAM vs TIM	Erfe	protein_coding	2.21641	0.0455176
TAM vs TIM	Pgr	protein_coding	2.2171	2.18806218926244e-20
TAM vs TIM	Wfdc21	protein_coding	2.21759	7.34600616760936e-11
TAM vs TIM	Zfp354c	protein_coding	2.21921	0.000639154
TAM vs TIM	Nipal1	protein_coding	2.2195	0.00400206
TAM vs TIM	Ubash3a	protein_coding	2.2199	3.78890989097481e-17
TAM vs TIM	Tspan10	protein_coding	2.22161	0.00253976
TAM vs TIM	Gpbar1	protein_coding	2.22418	0.0113438
TAM vs TIM	Ripor3	protein_coding	2.22827	0.00484576
TAM vs TIM	Lin28a	protein_coding	2.2331	0.000750852
TAM vs TIM	Colec11	protein_coding	2.23991	0.0334421
TAM vs TIM	Cux2	protein_coding	2.24121	0.0487749
TAM vs TIM	Nlrp12	protein_coding	2.244	8.48047141984339e-8
TAM vs TIM	Slc16a9	protein_coding	2.24421	0.000851844
TAM vs TIM	Ctsg	protein_coding	2.24678	3.88330133931441e-19
TAM vs TIM	Wnk4	protein_coding	2.24871	0.00132541
TAM vs TIM	Prtn3	protein_coding	2.2543	4.85095107090711e-12
TAM vs TIM	Ciart	protein_coding	2.25974	1.15474027733531e-11
TAM vs TIM	Cdh17	protein_coding	2.26145	2.85076830787587e-8
TAM vs TIM	Prkcq	protein_coding	2.26476	2.12239e-05
TAM vs TIM	Tcf7l1	protein_coding	2.26599	0.0180785
TAM vs TIM	Myl10	protein_coding	2.26657	1.49854016557232e-20
TAM vs TIM	AI854703	protein_coding	2.26925	0.0338109
TAM vs TIM	Cpne5	protein_coding	2.27133	0.00729676
TAM vs TIM	Ccr6	protein_coding	2.275	1.0892916992088e-7
TAM vs TIM	Tgfb2	protein_coding	2.27694	0.000542846
TAM vs TIM	S100a9	protein_coding	2.28338	1.93001931043784e-16
TAM vs TIM	Cep126	protein_coding	2.28346	0.00504661
TAM vs TIM	Mmp9	protein_coding	2.2849	8.09974e-05
TAM vs TIM	Cldn15	protein_coding	2.28579	5.96614e-06
TAM vs TIM	Pcdh17	protein_coding	2.28882	0.0122678
TAM vs TIM	Sept1	protein_coding	2.28976	8.01736232677657e-16
TAM vs TIM	Tshz3	protein_coding	2.29421	0.000952353
TAM vs TIM	Slain1	protein_coding	2.29529	2.30990934125088e-17
TAM vs TIM	Dnajc6	protein_coding	2.29642	5.58588e-05
TAM vs TIM	Otoa	protein_coding	2.29705	0.000841941
TAM vs TIM	Pacsin1	protein_coding	2.29929	1.75846181818406e-7
TAM vs TIM	Slc1a4	protein_coding	2.29992	1.72818616219431e-16
TAM vs TIM	Gja5	protein_coding	2.30137	1.98874e-05
TAM vs TIM	Dnm1	protein_coding	2.30395	0.00640023
TAM vs TIM	Adcy6	protein_coding	2.30522	0.000259298
TAM vs TIM	Klra17	protein_coding	2.30645	1.03415e-05
TAM vs TIM	Eqtn	protein_coding	2.30805	3.29013845919893e-11
TAM vs TIM	Nkg7	protein_coding	2.30856	0.00213104
TAM vs TIM	Abca13	protein_coding	2.31219	1.68351237854801e-14
TAM vs TIM	Maneal	protein_coding	2.3156	0.0333456
TAM vs TIM	Ly75	protein_coding	2.32195	1.21635415344943e-46
TAM vs TIM	Ms4a3	protein_coding	2.32378	1.72856848728464e-10
TAM vs TIM	Fcnb	protein_coding	2.32791	3.88153657070252e-8
TAM vs TIM	Krt83	protein_coding	2.32896	0.00197702
TAM vs TIM	Prom1	protein_coding	2.32959	5.63278675716802e-9
TAM vs TIM	Klkb1	protein_coding	2.34092	0.0168841
TAM vs TIM	Fbxo24	protein_coding	2.34195	0.00559842
TAM vs TIM	Cacnb3	protein_coding	2.34228	1.5649037398553e-8
TAM vs TIM	Vcam1	protein_coding	2.34641	7.20322941764359e-11
TAM vs TIM	Espnl	protein_coding	2.34691	7.11761e-05
TAM vs TIM	Aldh1l2	protein_coding	2.3474	3.6677706652355e-11
TAM vs TIM	Dapk2	protein_coding	2.36094	4.34642516675549e-11
TAM vs TIM	Aqp3	protein_coding	2.36507	5.90490822809882e-10
TAM vs TIM	Carmil3	protein_coding	2.36633	0.00476178
TAM vs TIM	Lipg	protein_coding	2.37196	7.4212e-06
TAM vs TIM	S100a7a	protein_coding	2.38151	0.028551
TAM vs TIM	Ap1m2	protein_coding	2.38164	0.0034155
TAM vs TIM	Mctp2	protein_coding	2.38181	5.87803e-06
TAM vs TIM	Mmp23	protein_coding	2.38211	0.00711406
TAM vs TIM	Nudt17	protein_coding	2.38532	7.68009e-06
TAM vs TIM	Mgll	protein_coding	2.3863	3.31936798369052e-24
TAM vs TIM	Ptprr	protein_coding	2.38752	0.00148634
TAM vs TIM	Gal3st1	protein_coding	2.38753	0.0111058
TAM vs TIM	Stra8	protein_coding	2.38946	0.00311316
TAM vs TIM	Chil3	protein_coding	2.3922	5.67464410543319e-19
TAM vs TIM	Serpine2	protein_coding	2.39269	8.64308379617929e-7
TAM vs TIM	Ppp4r4	protein_coding	2.39303	0.0378391
TAM vs TIM	Klri1	protein_coding	2.39521	4.08627e-06
TAM vs TIM	Ccdc170	protein_coding	2.39936	0.00396691
TAM vs TIM	Rsph10b	protein_coding	2.40922	0.0317472
TAM vs TIM	Extl1	protein_coding	2.41008	0.00176059
TAM vs TIM	Oprl1	protein_coding	2.41376	0.0414451
TAM vs TIM	Ncam1	protein_coding	2.41571	1.19558002873923e-12
TAM vs TIM	Gpc3	protein_coding	2.41604	4.50780721090209e-7
TAM vs TIM	Ngp	protein_coding	2.41969	5.3527278277953e-8
TAM vs TIM	Klrd1	protein_coding	2.42006	3.81428829027425e-8
TAM vs TIM	Flt3	protein_coding	2.42165	1.24427558168733e-9
TAM vs TIM	Ptpn14	protein_coding	2.42197	0.000120966
TAM vs TIM	Pde10a	protein_coding	2.42597	4.46025e-05
TAM vs TIM	Epb41l4b	protein_coding	2.42627	1.64506113069891e-7
TAM vs TIM	Rph3al	protein_coding	2.42844	0.0146366
TAM vs TIM	Stap2	protein_coding	2.43174	4.03166e-06
TAM vs TIM	Kcp	protein_coding	2.43453	6.33636e-05
TAM vs TIM	Avil	protein_coding	2.43614	3.33425923603765e-16
TAM vs TIM	Cxcr2	protein_coding	2.43671	4.77243017178935e-8
TAM vs TIM	Kcnn3	protein_coding	2.44031	2.51182052447436e-13
TAM vs TIM	Bcl2l15	protein_coding	2.44061	0.0395124
TAM vs TIM	Mgam	protein_coding	2.44085	1.11809315308515e-14
TAM vs TIM	Fam83g	protein_coding	2.45345	3.14003849704045e-7
TAM vs TIM	Hspa1b	protein_coding	2.45507	1.12321372893485e-14
TAM vs TIM	Fam169b	protein_coding	2.46047	0.000540896
TAM vs TIM	Ngb	protein_coding	2.46487	0.0408094
TAM vs TIM	Best2	protein_coding	2.473	0.0494768
TAM vs TIM	Kcng3	protein_coding	2.48102	0.0033212
TAM vs TIM	Cyp2ab1	protein_coding	2.4836	0.00632035
TAM vs TIM	Slco4c1	protein_coding	2.48472	9.97277e-06
TAM vs TIM	Fn3k	protein_coding	2.4872	0.000377465
TAM vs TIM	Pglyrp1	protein_coding	2.49123	4.77049e-06
TAM vs TIM	Ace	protein_coding	2.49173	0.000226933
TAM vs TIM	AC133103.1	protein_coding	2.49762	0.00959447
TAM vs TIM	Celsr1	protein_coding	2.5013	2.47569943338317e-12
TAM vs TIM	Ddn	protein_coding	2.50182	0.00131068
TAM vs TIM	Gm996	protein_coding	2.50203	0.000564045
TAM vs TIM	Gnai1	protein_coding	2.50366	0.00388402
TAM vs TIM	Col5a1	protein_coding	2.50487	0.000306149
TAM vs TIM	Mogat2	protein_coding	2.51069	1.85369410607644e-7
TAM vs TIM	Crispld2	protein_coding	2.51438	1.69993280501095e-12
TAM vs TIM	Slc43a1	protein_coding	2.5181	0.000282523
TAM vs TIM	Cd200r2	protein_coding	2.52274	4.21414776909365e-8
TAM vs TIM	Trim69	protein_coding	2.52623	1.49359e-05
TAM vs TIM	Myo15	protein_coding	2.53323	9.95823e-05
TAM vs TIM	Evpl	protein_coding	2.53407	0.00088843
TAM vs TIM	Cyp11a1	protein_coding	2.53447	1.79158948497819e-16
TAM vs TIM	Abcc8	protein_coding	2.5347	0.00569183
TAM vs TIM	Apom	protein_coding	2.53852	0.0410764
TAM vs TIM	Il1f9	protein_coding	2.53993	3.42395704554319e-12
TAM vs TIM	Lama5	protein_coding	2.54138	7.83208e-06
TAM vs TIM	Strip2	protein_coding	2.54177	6.79168130675533e-9
TAM vs TIM	Adam23	protein_coding	2.54215	0.00017094
TAM vs TIM	Rasl11b	protein_coding	2.54646	0.0001193
TAM vs TIM	Asprv1	protein_coding	2.54863	0.00227406
TAM vs TIM	Arhgef26	protein_coding	2.54922	0.00197241
TAM vs TIM	Ltf	protein_coding	2.55077	1.75383e-05
TAM vs TIM	Slc8a2	protein_coding	2.55293	2.11544e-05
TAM vs TIM	Gimap4	protein_coding	2.55301	0.0256498
TAM vs TIM	Qprt	protein_coding	2.55306	0.000458915
TAM vs TIM	Cxcr5	protein_coding	2.55309	0.00981505
TAM vs TIM	Dmrta2	protein_coding	2.55683	0.0256151
TAM vs TIM	Slc35d3	protein_coding	2.55692	0.000588494
TAM vs TIM	Cd300c	protein_coding	2.56495	1.02662e-06
TAM vs TIM	Chil1	protein_coding	2.56758	9.29759499772145e-12
TAM vs TIM	Slc2a5	protein_coding	2.56775	0.014516
TAM vs TIM	Dock3	protein_coding	2.56919	2.11370712280399e-7
TAM vs TIM	G0s2	protein_coding	2.57044	8.22683942263959e-27
TAM vs TIM	Cdh4	protein_coding	2.5711	0.00725527
TAM vs TIM	Nacad	protein_coding	2.57817	0.00578486
TAM vs TIM	Gm6034	protein_coding	2.58349	0.0367965
TAM vs TIM	Ptk6	protein_coding	2.58849	0.0174654
TAM vs TIM	Prph	protein_coding	2.58964	0.0488649
TAM vs TIM	Tmprss3	protein_coding	2.58999	0.00169363
TAM vs TIM	Itgb2l	protein_coding	2.60282	9.29066943014361e-9
TAM vs TIM	Fam71a	protein_coding	2.60423	0.0136517
TAM vs TIM	Erg	protein_coding	2.60605	2.10725593522159e-7
TAM vs TIM	Zfp831	protein_coding	2.60853	2.46179198123788e-8
TAM vs TIM	Il17rb	protein_coding	2.61286	0.0214209
TAM vs TIM	Col27a1	protein_coding	2.61719	0.00300295
TAM vs TIM	Slc26a1	protein_coding	2.61925	0.0355451
TAM vs TIM	Ceacam10	protein_coding	2.61989	5.71360571526566e-8
TAM vs TIM	Csf2	protein_coding	2.62237	0.0197072
TAM vs TIM	Dnah14	protein_coding	2.62969	0.00161125
TAM vs TIM	Jakmip1	protein_coding	2.63487	4.59118500471487e-8
TAM vs TIM	Elovl4	protein_coding	2.64661	0.000280622
TAM vs TIM	4921507P07Rik	protein_coding	2.67007	2.23919e-05
TAM vs TIM	En2	protein_coding	2.67446	0.000287263
TAM vs TIM	Mreg	protein_coding	2.67672	5.71195879450765e-42
TAM vs TIM	Unc93a	protein_coding	2.68071	0.000814528
TAM vs TIM	Prss57	protein_coding	2.68255	4.51563281892672e-9
TAM vs TIM	Slc23a3	protein_coding	2.68858	0.000926605
TAM vs TIM	Mapk4	protein_coding	2.69196	1.09805e-05
TAM vs TIM	Gem	protein_coding	2.69295	2.18419245434348e-12
TAM vs TIM	Cyp26a1	protein_coding	2.69558	0.000272338
TAM vs TIM	Lrrc36	protein_coding	2.69636	0.00305307
TAM vs TIM	Sdk2	protein_coding	2.70471	3.71250592541349e-8
TAM vs TIM	Pygm	protein_coding	2.7079	1.18245528998871e-7
TAM vs TIM	Cd177	protein_coding	2.70878	1.34122452436025e-9
TAM vs TIM	Olfm4	protein_coding	2.713	5.51790907702108e-18
TAM vs TIM	Lcn2	protein_coding	2.71712	1.52558141201687e-8
TAM vs TIM	Fam124a	protein_coding	2.72493	0.00163745
TAM vs TIM	Mef2b	protein_coding	2.72672	0.0393403
TAM vs TIM	Zic2	protein_coding	2.73074	0.00356044
TAM vs TIM	Crb3	protein_coding	2.73884	0.0175797
TAM vs TIM	Itk	protein_coding	2.74606	0.000383645
TAM vs TIM	Hes2	protein_coding	2.75453	0.00031169
TAM vs TIM	Gif	protein_coding	2.76066	0.0280206
TAM vs TIM	Zic5	protein_coding	2.76083	1.57574e-05
TAM vs TIM	Car4	protein_coding	2.76924	0.0124267
TAM vs TIM	Cd7	protein_coding	2.76948	3.45313543508934e-8
TAM vs TIM	Spns3	protein_coding	2.77315	5.37816e-05
TAM vs TIM	Stum	protein_coding	2.77722	0.00250967
TAM vs TIM	Adam11	protein_coding	2.7819	3.51837e-05
TAM vs TIM	Efcab6	protein_coding	2.78366	5.48373954856757e-12
TAM vs TIM	Grm6	protein_coding	2.78768	0.00196521
TAM vs TIM	Trim17	protein_coding	2.79627	0.01193
TAM vs TIM	Tlr12	protein_coding	2.81698	4.6548886690869e-7
TAM vs TIM	Vil1	protein_coding	2.81859	0.00346865
TAM vs TIM	Tox	protein_coding	2.82374	0.00760537
TAM vs TIM	Fam160a1	protein_coding	2.82647	0.00152507
TAM vs TIM	Cd300ld2	protein_coding	2.8329	0.00458099
TAM vs TIM	Ip6k3	protein_coding	2.83306	2.86081e-05
TAM vs TIM	Col9a2	protein_coding	2.83792	0.0063623
TAM vs TIM	Myh7	protein_coding	2.84265	0.00384659
TAM vs TIM	Lbx1	protein_coding	2.86152	0.0117162
TAM vs TIM	Ms4a2	protein_coding	2.8699	3.24409078660412e-9
TAM vs TIM	Atoh8	protein_coding	2.87094	1.31924e-05
TAM vs TIM	Grb14	protein_coding	2.87344	8.09401e-05
TAM vs TIM	Myo18b	protein_coding	2.87742	4.66918798593904e-26
TAM vs TIM	Gm20219	protein_coding	2.87761	3.06271918681764e-7
TAM vs TIM	Gpr27	protein_coding	2.88051	1.6779e-05
TAM vs TIM	Tox3	protein_coding	2.88087	1.36333e-05
TAM vs TIM	Ldhc	protein_coding	2.88346	0.0100875
TAM vs TIM	Celf6	protein_coding	2.88643	0.0295194
TAM vs TIM	Plcxd1	protein_coding	2.89796	0.00018118
TAM vs TIM	Gal	protein_coding	2.89842	1.69530304275262e-7
TAM vs TIM	Tex15	protein_coding	2.90398	1.11893670892812e-10
TAM vs TIM	Clec4b2	protein_coding	2.91431	2.69004335943701e-25
TAM vs TIM	Cd200	protein_coding	2.91597	5.50634544485715e-13
TAM vs TIM	Ppil6	protein_coding	2.93669	0.00135749
TAM vs TIM	Nrip3	protein_coding	2.93952	0.00726901
TAM vs TIM	Plin4	protein_coding	2.94153	0.0248332
TAM vs TIM	Chst2	protein_coding	2.9428	2.412e-05
TAM vs TIM	Scn4b	protein_coding	2.96135	0.00020147
TAM vs TIM	Perp	protein_coding	2.96317	0.000193323
TAM vs TIM	9830107B12Rik	protein_coding	2.96397	0.000617214
TAM vs TIM	Lag3	protein_coding	2.96909	5.94385772682301e-7
TAM vs TIM	Stpg1	protein_coding	2.98625	0.0381197
TAM vs TIM	Tspan7	protein_coding	2.98785	0.0348104
TAM vs TIM	Vgf	protein_coding	2.99438	0.00230771
TAM vs TIM	F2rl1	protein_coding	2.99646	0.0051428
TAM vs TIM	Lrrc14b	protein_coding	3.01338	4.35185637807059e-10
TAM vs TIM	Mfsd4b1	protein_coding	3.01514	0.045697
TAM vs TIM	Igsf23	protein_coding	3.0156	0.00389116
TAM vs TIM	4930438A08Rik	protein_coding	3.02952	2.57954097372008e-10
TAM vs TIM	Tinagl1	protein_coding	3.03149	5.71426415569059e-7
TAM vs TIM	Siglech	protein_coding	3.04612	4.73871241784821e-8
TAM vs TIM	Kcnn1	protein_coding	3.04789	3.81495e-05
TAM vs TIM	Clic5	protein_coding	3.04889	0.00150301
TAM vs TIM	Aff2	protein_coding	3.05169	9.60405816953327e-8
TAM vs TIM	Il5ra	protein_coding	3.06375	0.00286991
TAM vs TIM	Cpa3	protein_coding	3.0701	9.30027962309214e-8
TAM vs TIM	Spata31d1b	protein_coding	3.07215	0.0223247
TAM vs TIM	Hrc	protein_coding	3.07472	0.00598829
TAM vs TIM	Adamts2	protein_coding	3.07623	0.0181576
TAM vs TIM	Grin2c	protein_coding	3.08351	0.0257641
TAM vs TIM	Slc27a6	protein_coding	3.08532	0.000563826
TAM vs TIM	Axin2	protein_coding	3.09098	0.00970464
TAM vs TIM	Efna3	protein_coding	3.09107	0.000512883
TAM vs TIM	Adamtsl3	protein_coding	3.09302	0.0251816
TAM vs TIM	Mrgpra2b	protein_coding	3.09621	0.00659877
TAM vs TIM	Arhgef28	protein_coding	3.11413	0.000616132
TAM vs TIM	Pcolce	protein_coding	3.12506	0.00315944
TAM vs TIM	Tcp11	protein_coding	3.1269	1.86948e-05
TAM vs TIM	Pbx4	protein_coding	3.12881	6.67657059629188e-9
TAM vs TIM	Cpm	protein_coding	3.13442	1.75128586116594e-7
TAM vs TIM	Hes1	protein_coding	3.14461	6.61620346058897e-17
TAM vs TIM	Acaa1b	protein_coding	3.14783	0.00139431
TAM vs TIM	Rapgef4	protein_coding	3.15115	8.97735e-05
TAM vs TIM	Tmod2	protein_coding	3.15404	2.28924e-05
TAM vs TIM	Arc	protein_coding	3.15899	8.01192673517712e-32
TAM vs TIM	Lrrc75b	protein_coding	3.17094	0.00266795
TAM vs TIM	Nr1d1	protein_coding	3.17349	4.34239360172056e-12
TAM vs TIM	Slc22a3	protein_coding	3.18255	0.0342164
TAM vs TIM	St8sia1	protein_coding	3.18486	9.81246496517791e-18
TAM vs TIM	Ampd1	protein_coding	3.18887	0.000406757
TAM vs TIM	Vwce	protein_coding	3.19364	0.0271185
TAM vs TIM	Rit1	protein_coding	3.19547	0.00135431
TAM vs TIM	Loxl4	protein_coding	3.19568	0.00564756
TAM vs TIM	Atp1b1	protein_coding	3.19702	3.15457e-05
TAM vs TIM	Rem2	protein_coding	3.20412	0.0197651
TAM vs TIM	Gucy2c	protein_coding	3.21408	7.82145e-05
TAM vs TIM	Rufy4	protein_coding	3.22072	1.86921e-05
TAM vs TIM	1110002E22Rik	protein_coding	3.22217	0.00466782
TAM vs TIM	Galr3	protein_coding	3.22747	0.0289131
TAM vs TIM	Bex2	protein_coding	3.2277	0.00236952
TAM vs TIM	Rspo1	protein_coding	3.25781	0.0139159
TAM vs TIM	Gm19410	protein_coding	3.25967	7.81019e-05
TAM vs TIM	Ppp1r32	protein_coding	3.263	0.00854296
TAM vs TIM	Dnase1l3	protein_coding	3.26534	0.000349182
TAM vs TIM	Fam167a	protein_coding	3.27304	4.50714374441537e-15
TAM vs TIM	Dll4	protein_coding	3.28915	0.0114783
TAM vs TIM	Gm128	protein_coding	3.30036	0.0234253
TAM vs TIM	Il22ra2	protein_coding	3.30145	0.0371271
TAM vs TIM	Hpx	protein_coding	3.32535	3.49177e-06
TAM vs TIM	Stfa2l1	protein_coding	3.32963	1.80169e-05
TAM vs TIM	Hspg2	protein_coding	3.33716	5.54485e-05
TAM vs TIM	Fstl1	protein_coding	3.34917	0.00108787
TAM vs TIM	Sytl3	protein_coding	3.35018	1.97981e-06
TAM vs TIM	Ntf5	protein_coding	3.36339	0.0179782
TAM vs TIM	Syce1l	protein_coding	3.374	0.0146947
TAM vs TIM	Dio2	protein_coding	3.3765	2.63078484555779e-16
TAM vs TIM	Crx	protein_coding	3.37862	0.0170218
TAM vs TIM	Ppargc1a	protein_coding	3.3834	0.000308408
TAM vs TIM	Hspa1a	protein_coding	3.38418	1.00355330523434e-25
TAM vs TIM	Synpo2	protein_coding	3.39128	5.56191e-06
TAM vs TIM	Sult6b1	protein_coding	3.40524	0.0313603
TAM vs TIM	Sema7a	protein_coding	3.40975	5.30528404561184e-10
TAM vs TIM	Apol8	protein_coding	3.41085	1.978197970352e-9
TAM vs TIM	Card14	protein_coding	3.43217	3.25238999270258e-17
TAM vs TIM	H2-Q6	protein_coding	3.44407	4.89327579934692e-13
TAM vs TIM	Fgfr3	protein_coding	3.44412	0.00212222
TAM vs TIM	Prss30	protein_coding	3.44673	8.53088e-06
TAM vs TIM	Adra2a	protein_coding	3.44724	2.26344337622369e-22
TAM vs TIM	Zfp819	protein_coding	3.44809	8.46870876336154e-7
TAM vs TIM	B4galnt4	protein_coding	3.45776	6.34429784121658e-9
TAM vs TIM	Kcnh4	protein_coding	3.46881	1.62693841189741e-8
TAM vs TIM	Cd96	protein_coding	3.48301	0.000105515
TAM vs TIM	Adm	protein_coding	3.48368	5.59648375526663e-7
TAM vs TIM	Ikzf3	protein_coding	3.49402	4.47681040987387e-10
TAM vs TIM	Spib	protein_coding	3.49973	1.58494728822932e-15
TAM vs TIM	Lrrc2	protein_coding	3.51789	0.0464375
TAM vs TIM	Rtn4r	protein_coding	3.53043	6.59744e-05
TAM vs TIM	Dscaml1	protein_coding	3.53259	0.00351618
TAM vs TIM	Apol7c	protein_coding	3.53426	6.34287740515471e-12
TAM vs TIM	Mslnl	protein_coding	3.5383	0.0143616
TAM vs TIM	Lmo7	protein_coding	3.5451	7.53915e-06
TAM vs TIM	Klri2	protein_coding	3.55361	2.60154e-06
TAM vs TIM	Btnl9	protein_coding	3.55498	4.15079989128897e-8
TAM vs TIM	Rasd2	protein_coding	3.56258	3.2804880901323e-8
TAM vs TIM	Fcmr	protein_coding	3.56508	0.000744877
TAM vs TIM	6030419C18Rik	protein_coding	3.58122	2.99028e-05
TAM vs TIM	Ifnlr1	protein_coding	3.59559	6.03394e-06
TAM vs TIM	Adgrd1	protein_coding	3.60441	0.0141557
TAM vs TIM	Kcna7	protein_coding	3.60556	0.00189183
TAM vs TIM	Lad1	protein_coding	3.61143	3.46687459270525e-11
TAM vs TIM	Orm1	protein_coding	3.61262	0.000647576
TAM vs TIM	Cdhr2	protein_coding	3.61954	0.00331595
TAM vs TIM	Ccdc155	protein_coding	3.62154	0.0100262
TAM vs TIM	Dmc1	protein_coding	3.6261	3.78196e-05
TAM vs TIM	Efnb3	protein_coding	3.64243	0.000510649
TAM vs TIM	H2-Eb2	protein_coding	3.64371	0.000152802
TAM vs TIM	St6galnac5	protein_coding	3.64426	0.00690341
TAM vs TIM	Nbl1	protein_coding	3.64591	2.35684322913988e-9
TAM vs TIM	Muc1	protein_coding	3.64636	4.33261e-05
TAM vs TIM	Ccr9	protein_coding	3.6544	2.48199546338396e-7
TAM vs TIM	Tet1	protein_coding	3.65466	1.14343996249488e-10
TAM vs TIM	Oprd1	protein_coding	3.67867	0.0482111
TAM vs TIM	Itga7	protein_coding	3.68371	3.58661085969223e-8
TAM vs TIM	Gm6970	protein_coding	3.69209	0.010723
TAM vs TIM	Diras2	protein_coding	3.69574	2.16645638534287e-8
TAM vs TIM	Hspa12a	protein_coding	3.70138	0.00887986
TAM vs TIM	Alox15	protein_coding	3.70419	7.6356919899788e-12
TAM vs TIM	Adcy1	protein_coding	3.70515	0.00114428
TAM vs TIM	H2-Q7	protein_coding	3.71768	1.54370997044955e-13
TAM vs TIM	Hyal3	protein_coding	3.74005	0.000172647
TAM vs TIM	Sun3	protein_coding	3.74176	0.0399834
TAM vs TIM	Gm3854	protein_coding	3.7483	0.0103691
TAM vs TIM	Gm19345	protein_coding	3.76203	0.00659606
TAM vs TIM	Irx3	protein_coding	3.7805	0.0468752
TAM vs TIM	Atp8b3	protein_coding	3.78846	2.81866500614885e-10
TAM vs TIM	Gjc1	protein_coding	3.82498	0.00766035
TAM vs TIM	B3gnt6	protein_coding	3.86262	1.91124111475785e-8
TAM vs TIM	Tgm5	protein_coding	3.88218	0.0488758
TAM vs TIM	Ear2	protein_coding	3.88508	5.66427914655139e-11
TAM vs TIM	Slc16a14	protein_coding	3.8877	0.0456539
TAM vs TIM	Kcng1	protein_coding	3.90571	0.000340775
TAM vs TIM	Ms4a1	protein_coding	3.92314	0.0379844
TAM vs TIM	Upk1b	protein_coding	3.93048	0.0478941
TAM vs TIM	Dnali1	protein_coding	3.93444	0.039509
TAM vs TIM	Htr3b	protein_coding	3.96601	0.00883724
TAM vs TIM	Hhipl1	protein_coding	3.97764	0.00294973
TAM vs TIM	Cd247	protein_coding	3.99764	7.4529120248478e-12
TAM vs TIM	Ramp3	protein_coding	4.00353	3.0329511587612e-11
TAM vs TIM	Cd79a	protein_coding	4.00707	4.38090527545307e-7
TAM vs TIM	Ptch2	protein_coding	4.0238	0.043232
TAM vs TIM	Ar	protein_coding	4.03492	0.000100002
TAM vs TIM	Sstr5	protein_coding	4.03582	1.07968761345446e-8
TAM vs TIM	Scube1	protein_coding	4.0407	0.0254551
TAM vs TIM	Efcc1	protein_coding	4.04219	1.62908551415647e-8
TAM vs TIM	Prg2	protein_coding	4.04475	3.82801406916259e-10
TAM vs TIM	Kctd19	protein_coding	4.05215	8.90365e-05
TAM vs TIM	Alox12e	protein_coding	4.05228	0.0428609
TAM vs TIM	Ccr7	protein_coding	4.05333	8.85157067987335e-17
TAM vs TIM	Eps8l2	protein_coding	4.05531	0.0263078
TAM vs TIM	Tmem235	protein_coding	4.06808	0.0450634
TAM vs TIM	Serpinf2	protein_coding	4.07073	5.11038256044602e-7
TAM vs TIM	Cachd1	protein_coding	4.10189	0.0407309
TAM vs TIM	Gm867	protein_coding	4.10791	0.0391527
TAM vs TIM	Nphs2	protein_coding	4.10991	0.0489105
TAM vs TIM	Dnaic2	protein_coding	4.11779	7.84801706290992e-7
TAM vs TIM	Cacna2d2	protein_coding	4.12445	0.000267831
TAM vs TIM	Epha8	protein_coding	4.1335	1.888e-06
TAM vs TIM	Il23a	protein_coding	4.13392	5.58148e-06
TAM vs TIM	Sypl2	protein_coding	4.14067	0.0398067
TAM vs TIM	Prok2	protein_coding	4.15632	0.0233181
TAM vs TIM	BC100530	protein_coding	4.15771	0.00336024
TAM vs TIM	Gm33543	protein_coding	4.16288	0.0443228
TAM vs TIM	Gpr62	protein_coding	4.164	1.32564e-05
TAM vs TIM	Lypd6	protein_coding	4.16651	0.0130039
TAM vs TIM	Tnnc2	protein_coding	4.17112	5.34083e-06
TAM vs TIM	Tmem200b	protein_coding	4.17526	2.95124e-06
TAM vs TIM	Nutm1	protein_coding	4.18044	0.0202601
TAM vs TIM	Plekhg4	protein_coding	4.19897	2.59709765896795e-7
TAM vs TIM	Mmp25	protein_coding	4.19921	1.36202167316985e-13
TAM vs TIM	Art3	protein_coding	4.20976	0.0216846
TAM vs TIM	Mep1a	protein_coding	4.24252	6.19387e-05
TAM vs TIM	AC125149.2	protein_coding	4.24829	0.0147142
TAM vs TIM	Grhl2	protein_coding	4.26944	2.03448834487255e-10
TAM vs TIM	1700029H14Rik	protein_coding	4.27086	0.000546502
TAM vs TIM	Epx	protein_coding	4.27413	5.75256515909298e-7
TAM vs TIM	Cdh22	protein_coding	4.27995	4.6701e-05
TAM vs TIM	Atp13a4	protein_coding	4.2842	0.000548073
TAM vs TIM	Gata4	protein_coding	4.28444	0.0389861
TAM vs TIM	Mc1r	protein_coding	4.28807	0.00229601
TAM vs TIM	Prr19	protein_coding	4.30778	0.0308219
TAM vs TIM	Klhl30	protein_coding	4.30883	0.0247264
TAM vs TIM	Cilp2	protein_coding	4.31521	1.66651878308081e-7
TAM vs TIM	Actn2	protein_coding	4.31683	0.0175204
TAM vs TIM	Fscn1	protein_coding	4.32971	5.14363006352193e-17
TAM vs TIM	Dpysl5	protein_coding	4.33708	3.67962e-05
TAM vs TIM	Tbx21	protein_coding	4.34688	0.000673684
TAM vs TIM	Dlx2	protein_coding	4.36575	8.09426766776942e-7
TAM vs TIM	Sall3	protein_coding	4.36785	5.09330388297634e-13
TAM vs TIM	Sema6a	protein_coding	4.37781	1.07136765633761e-7
TAM vs TIM	Edar	protein_coding	4.4143	0.0143559
TAM vs TIM	Dusp15	protein_coding	4.42056	0.00911798
TAM vs TIM	Tmem52	protein_coding	4.4762	0.0128822
TAM vs TIM	Usp17ld	protein_coding	4.50132	0.0246027
TAM vs TIM	Npas1	protein_coding	4.50826	0.0252568
TAM vs TIM	Kcnma1	protein_coding	4.50939	0.0115039
TAM vs TIM	1700019D03Rik	protein_coding	4.51226	0.000330867
TAM vs TIM	Aloxe3	protein_coding	4.53564	1.50521215810325e-7
TAM vs TIM	Ear1	protein_coding	4.54183	7.98854e-06
TAM vs TIM	Lax1	protein_coding	4.54672	0.000615564
TAM vs TIM	Tmem150c	protein_coding	4.57483	1.29253e-06
TAM vs TIM	Dntt	protein_coding	4.61318	1.19518037661244e-9
TAM vs TIM	Mylk2	protein_coding	4.64562	0.000317368
TAM vs TIM	Ocln	protein_coding	4.64976	0.0142393
TAM vs TIM	Hspb1	protein_coding	4.66263	5.49732173510234e-8
TAM vs TIM	Ppp1r42	protein_coding	4.68481	0.000386384
TAM vs TIM	Eva1c	protein_coding	4.70332	1.36499066787962e-9
TAM vs TIM	Erich5	protein_coding	4.71849	0.0116083
TAM vs TIM	Dtx1	protein_coding	4.7222	1.61528720263625e-9
TAM vs TIM	Nefm	protein_coding	4.72434	0.00628784
TAM vs TIM	Snai1	protein_coding	4.78243	0.0045644
TAM vs TIM	Srgap1	protein_coding	4.78659	6.66613e-05
TAM vs TIM	Rbp4	protein_coding	4.80355	0.0181668
TAM vs TIM	Hhipl2	protein_coding	4.93661	0.00472938
TAM vs TIM	Pou3f1	protein_coding	4.95991	2.60669816650785e-14
TAM vs TIM	Klk1b27	protein_coding	4.99268	0.00487259
TAM vs TIM	Prg3	protein_coding	5.00552	9.11050585216114e-8
TAM vs TIM	Fosb	protein_coding	5.00946	8.75900238898166e-122
TAM vs TIM	Mgat3	protein_coding	5.03641	1.32715e-05
TAM vs TIM	Gm16486	protein_coding	5.04888	8.80369364614969e-7
TAM vs TIM	Ear6	protein_coding	5.0798	1.27688480277363e-12
TAM vs TIM	Lpar3	protein_coding	5.09306	0.00302285
TAM vs TIM	Retnlg	protein_coding	5.09564	0.000397906
TAM vs TIM	Syn3	protein_coding	5.09911	2.10209e-05
TAM vs TIM	Igfals	protein_coding	5.10552	0.0444346
TAM vs TIM	Erich4	protein_coding	5.12893	0.0446905
TAM vs TIM	Uncx	protein_coding	5.16033	0.0463655
TAM vs TIM	Phlda2	protein_coding	5.18012	4.15280745893972e-7
TAM vs TIM	Gm2381	protein_coding	5.1942	0.0409468
TAM vs TIM	4932415D10Rik	protein_coding	5.19971	0.00155016
TAM vs TIM	BC016579	protein_coding	5.21241	0.0402357
TAM vs TIM	Fndc4	protein_coding	5.21602	0.0282433
TAM vs TIM	Prrx2	protein_coding	5.23872	0.0274105
TAM vs TIM	Cxcr1	protein_coding	5.30633	0.0385684
TAM vs TIM	Gm9992	protein_coding	5.32089	0.00490735
TAM vs TIM	Qrfp	protein_coding	5.32977	0.0490565
TAM vs TIM	Osr1	protein_coding	5.33726	0.0337554
TAM vs TIM	Mmel1	protein_coding	5.34696	0.0447931
TAM vs TIM	Adamdec1	protein_coding	5.34711	0.0307012
TAM vs TIM	Drd1	protein_coding	5.35978	8.11316179150529e-9
TAM vs TIM	Wnt10a	protein_coding	5.3763	0.0439853
TAM vs TIM	Kdf1	protein_coding	5.39166	0.0453834
TAM vs TIM	AC133103.5	protein_coding	5.41853	0.041681
TAM vs TIM	Rab39b	protein_coding	5.42187	0.0332808
TAM vs TIM	Baat	protein_coding	5.44458	0.0273992
TAM vs TIM	Tcf7	protein_coding	5.4453	7.12665356610366e-11
TAM vs TIM	Gm14137	protein_coding	5.45238	0.0459492
TAM vs TIM	Art5	protein_coding	5.4557	0.00170349
TAM vs TIM	Crabp2	protein_coding	5.50126	0.0431653
TAM vs TIM	BC034090	protein_coding	5.50372	0.0281766
TAM vs TIM	Rad21l	protein_coding	5.52366	0.0382054
TAM vs TIM	Bmp4	protein_coding	5.52385	0.0228173
TAM vs TIM	Tspan15	protein_coding	5.52487	0.0243415
TAM vs TIM	8430408G22Rik	protein_coding	5.57134	3.4981877247533e-12
TAM vs TIM	Awat1	protein_coding	5.57256	0.0349372
TAM vs TIM	Bicdl2	protein_coding	5.59669	0.0153906
TAM vs TIM	Stmn4	protein_coding	5.61397	3.20298e-06
TAM vs TIM	Krt86	protein_coding	5.64336	0.0226611
TAM vs TIM	Kirrel2	protein_coding	5.64521	0.0232674
TAM vs TIM	4931408C20Rik	protein_coding	5.65611	0.0204584
TAM vs TIM	Gm45521	protein_coding	5.66397	0.0202464
TAM vs TIM	Gstp3	protein_coding	5.6727	0.0209855
TAM vs TIM	Hemgn	protein_coding	5.67993	0.0343971
TAM vs TIM	Cblc	protein_coding	5.68289	0.0289229
TAM vs TIM	Chrm1	protein_coding	5.69336	0.0185578
TAM vs TIM	Lrrc18	protein_coding	5.69622	0.0178239
TAM vs TIM	Neurog2	protein_coding	5.70175	0.000249631
TAM vs TIM	Adamts13	protein_coding	5.72918	0.018365
TAM vs TIM	Slco1a4	protein_coding	5.73266	0.0193573
TAM vs TIM	Slc23a1	protein_coding	5.75829	0.0252038
TAM vs TIM	Ebf3	protein_coding	5.7707	5.77241566176799e-12
TAM vs TIM	Plg	protein_coding	5.77733	0.0266402
TAM vs TIM	Apol10b	protein_coding	5.78958	0.0178002
TAM vs TIM	Lrrc6	protein_coding	5.80226	0.0174522
TAM vs TIM	Klhl40	protein_coding	5.808	0.0108717
TAM vs TIM	Il4	protein_coding	5.85547	0.00651608
TAM vs TIM	Tcap	protein_coding	5.86092	0.0135777
TAM vs TIM	Fbln1	protein_coding	5.88155	0.0144638
TAM vs TIM	Zc2hc1c	protein_coding	5.89938	2.92729e-06
TAM vs TIM	Nsg2	protein_coding	5.90232	0.0224019
TAM vs TIM	Emid1	protein_coding	5.95077	0.000488937
TAM vs TIM	Prelp	protein_coding	5.96274	0.0119016
TAM vs TIM	Mmp21	protein_coding	5.96316	0.0114783
TAM vs TIM	Bex1	protein_coding	5.96349	2.97700254748634e-7
TAM vs TIM	Asic4	protein_coding	5.96355	0.0205407
TAM vs TIM	Wnt11	protein_coding	5.97332	1.93281092586127e-7
TAM vs TIM	Tceal7	protein_coding	5.97952	0.0121296
TAM vs TIM	Dnajb3	protein_coding	6.019	0.0176747
TAM vs TIM	Sv2c	protein_coding	6.0374	0.0290594
TAM vs TIM	Ttll2	protein_coding	6.05445	0.0184818
TAM vs TIM	Mybpc2	protein_coding	6.081	1.90329058675688e-10
TAM vs TIM	Krt222	protein_coding	6.10694	0.00601944
TAM vs TIM	Ccdc103	protein_coding	6.11615	0.00642987
TAM vs TIM	Gpha2	protein_coding	6.1191	0.00926502
TAM vs TIM	Mapk8ip2	protein_coding	6.11983	0.00544898
TAM vs TIM	Klb	protein_coding	6.13076	0.00490073
TAM vs TIM	Mzb1	protein_coding	6.1347	0.0100454
TAM vs TIM	Artn	protein_coding	6.14011	0.00831422
TAM vs TIM	Sfrp5	protein_coding	6.16739	0.013953
TAM vs TIM	Ccdc24	protein_coding	6.21223	0.0044504
TAM vs TIM	Dlk1	protein_coding	6.26184	0.00438296
TAM vs TIM	Smim6	protein_coding	6.28723	0.00480327
TAM vs TIM	A230072I06Rik	protein_coding	6.2994	0.00598847
TAM vs TIM	Gm11983	protein_coding	6.31795	9.78946e-05
TAM vs TIM	Islr2	protein_coding	6.35424	0.00978348
TAM vs TIM	Rprml	protein_coding	6.40394	0.0031162
TAM vs TIM	Hsd17b13	protein_coding	6.40935	0.00977582
TAM vs TIM	Tctex1d1	protein_coding	6.57317	0.00176899
TAM vs TIM	Fam181b	protein_coding	6.57956	0.00783313
TAM vs TIM	Plch2	protein_coding	6.59408	0.00365917
TAM vs TIM	Ly6d	protein_coding	6.61074	8.3257e-05
TAM vs TIM	Actrt3	protein_coding	6.6129	0.00780417
TAM vs TIM	Rnase12	protein_coding	6.61989	0.00245934
TAM vs TIM	Madcam1	protein_coding	6.65969	3.50659289635146e-11
TAM vs TIM	4930524B15Rik	protein_coding	6.71285	0.00438143
TAM vs TIM	Gm10840	protein_coding	6.72632	0.00187783
TAM vs TIM	Fam83a	protein_coding	6.76733	0.00162282
TAM vs TIM	Scrt1	protein_coding	6.78833	0.00107636
TAM vs TIM	Hkdc1	protein_coding	6.82077	0.00148733
TAM vs TIM	Ccin	protein_coding	6.84559	0.00101999
TAM vs TIM	Cd70	protein_coding	6.88536	0.00198177
TAM vs TIM	E030018B13Rik	protein_coding	6.91766	0.00136952
TAM vs TIM	4930503B20Rik	protein_coding	6.97206	0.000902549
TAM vs TIM	Slc6a16	protein_coding	7.05735	0.000697435
TAM vs TIM	Vstm4	protein_coding	7.07163	0.000878463
TAM vs TIM	Gimap3	protein_coding	7.12642	0.000492611
TAM vs TIM	Plek2	protein_coding	7.17103	0.000530217
TAM vs TIM	Elfn2	protein_coding	7.19224	0.000517888
TAM vs TIM	Cacna1i	protein_coding	7.20991	0.00142295
TAM vs TIM	Tmprss9	protein_coding	7.50316	0.000304096
TAM vs TIM	Zcchc18	protein_coding	7.52931	0.000199226
TAM vs TIM	Bdkrb2	protein_coding	7.95481	9.62608e-05
TAM vs TIM	Nppb	protein_coding	8.66107	8.1197e-06
TAM vs TIM	Trpv1	protein_coding	8.81106	6.6513e-06
TIM vs TIM + PXS	Loxl4	protein_coding	-7.95316	7.46259e-05
TIM vs TIM + PXS	Ildr1	protein_coding	-7.45622	0.000247233
TIM vs TIM + PXS	Ly6g	protein_coding	-7.04831	0.00176441
TIM vs TIM + PXS	Gli3	protein_coding	-7.03447	0.00280538
TIM vs TIM + PXS	Cd3g	protein_coding	-6.97962	0.000664945
TIM vs TIM + PXS	Pnliprp2	protein_coding	-6.92789	0.00377704
TIM vs TIM + PXS	Havcr1	protein_coding	-6.91731	0.00157537
TIM vs TIM + PXS	Art3	protein_coding	-6.85699	0.00169365
TIM vs TIM + PXS	Kcna2	protein_coding	-6.69787	0.00397434
TIM vs TIM + PXS	Olfr95	protein_coding	-6.65523	0.0042053
TIM vs TIM + PXS	1110032F04Rik	protein_coding	-6.60123	0.00463581
TIM vs TIM + PXS	Ptch2	protein_coding	-6.5898	0.00396132
TIM vs TIM + PXS	Utf1	protein_coding	-6.58663	0.00232634
TIM vs TIM + PXS	Tlx2	protein_coding	-6.4467	0.00911853
TIM vs TIM + PXS	Dnajb3	protein_coding	-6.39459	0.00903264
TIM vs TIM + PXS	Esrrg	protein_coding	-6.34523	0.00936901
TIM vs TIM + PXS	Asic4	protein_coding	-6.34283	0.0106878
TIM vs TIM + PXS	Phyhip	protein_coding	-6.3396	0.00583228
TIM vs TIM + PXS	Gnat1	protein_coding	-6.31362	0.0099
TIM vs TIM + PXS	Gh	protein_coding	-6.30722	0.00425171
TIM vs TIM + PXS	Nsg2	protein_coding	-6.28325	0.0116844
TIM vs TIM + PXS	3110035E14Rik	protein_coding	-6.26484	0.0111953
TIM vs TIM + PXS	Adgra1	protein_coding	-6.1765	0.00545561
TIM vs TIM + PXS	Plg	protein_coding	-6.16017	0.0140001
TIM vs TIM + PXS	Slco1a4	protein_coding	-6.10757	0.00994362
TIM vs TIM + PXS	Gstp3	protein_coding	-6.05275	0.0107413
TIM vs TIM + PXS	Gm42669	protein_coding	-5.99976	0.0323177
TIM vs TIM + PXS	Cr2	protein_coding	-5.93325	0.00883489
TIM vs TIM + PXS	Atp2b3	protein_coding	-5.91258	0.0188716
TIM vs TIM + PXS	Tenm2	protein_coding	-5.91002	0.036297
TIM vs TIM + PXS	Bmp4	protein_coding	-5.90775	0.0113715
TIM vs TIM + PXS	Cfd	protein_coding	-5.88252	0.0141011
TIM vs TIM + PXS	BC034090	protein_coding	-5.87858	0.0150121
TIM vs TIM + PXS	Gtf2a1l	protein_coding	-5.85966	0.0145578
TIM vs TIM + PXS	Hc	protein_coding	-5.85403	0.0197522
TIM vs TIM + PXS	Adm2	protein_coding	-5.84843	0.0351201
TIM vs TIM + PXS	Rln1	protein_coding	-5.84127	0.0355474
TIM vs TIM + PXS	Klk1b24	protein_coding	-5.83921	0.0359381
TIM vs TIM + PXS	Disp3	protein_coding	-5.8324	0.0111841
TIM vs TIM + PXS	Fat2	protein_coding	-5.83068	0.0364719
TIM vs TIM + PXS	Slc5a8	protein_coding	-5.78473	0.038554
TIM vs TIM + PXS	Prss45	protein_coding	-5.77667	0.0245003
TIM vs TIM + PXS	Gal3st2c	protein_coding	-5.74323	0.0172627
TIM vs TIM + PXS	Stfa2	protein_coding	-5.72017	0.0267994
TIM vs TIM + PXS	Osr1	protein_coding	-5.71684	0.0179058
TIM vs TIM + PXS	Gas1	protein_coding	-5.70114	0.0273495
TIM vs TIM + PXS	Ugt8a	protein_coding	-5.69228	0.0478698
TIM vs TIM + PXS	Dab1	protein_coding	-5.68756	0.0284113
TIM vs TIM + PXS	Cyp7b1	protein_coding	-5.68725	0.0481707
TIM vs TIM + PXS	Cxcr1	protein_coding	-5.68491	0.0211228
TIM vs TIM + PXS	Gm973	protein_coding	-5.66385	0.0187094
TIM vs TIM + PXS	Raver2	protein_coding	-5.65867	0.0219278
TIM vs TIM + PXS	Dlk2	protein_coding	-5.64659	0.0297745
TIM vs TIM + PXS	Fstl5	protein_coding	-5.63356	0.0336205
TIM vs TIM + PXS	G530012D18Rik	protein_coding	-5.63043	0.0296304
TIM vs TIM + PXS	C1qtnf9	protein_coding	-5.61466	0.048405
TIM vs TIM + PXS	Cap2	protein_coding	-5.61077	0.0211634
TIM vs TIM + PXS	Gm1043	protein_coding	-5.60635	0.015108
TIM vs TIM + PXS	Gsg1l	protein_coding	-5.57534	0.0361728
TIM vs TIM + PXS	Nexmif	protein_coding	-5.55747	0.0334875
TIM vs TIM + PXS	Gm5145	protein_coding	-5.54653	0.0237561
TIM vs TIM + PXS	Rimbp2	protein_coding	-5.53486	0.0380922
TIM vs TIM + PXS	Kirrel	protein_coding	-5.49464	0.000788852
TIM vs TIM + PXS	Zkscan16	protein_coding	-5.46519	0.0392976
TIM vs TIM + PXS	Dnah9	protein_coding	-5.45088	0.0269439
TIM vs TIM + PXS	Svop	protein_coding	-5.42044	0.0416446
TIM vs TIM + PXS	Car3	protein_coding	-5.41775	0.0405339
TIM vs TIM + PXS	Gulp1	protein_coding	-5.39365	0.0418088
TIM vs TIM + PXS	Hmcn1	protein_coding	-5.37897	0.0213889
TIM vs TIM + PXS	Ajap1	protein_coding	-5.36973	0.046897
TIM vs TIM + PXS	Slc18a3	protein_coding	-5.35192	0.045396
TIM vs TIM + PXS	Angptl8	protein_coding	-5.35142	0.0290715
TIM vs TIM + PXS	Tnfsf11	protein_coding	-5.33738	0.0462876
TIM vs TIM + PXS	Gm3739	protein_coding	-5.31095	0.0323642
TIM vs TIM + PXS	Cplx3	protein_coding	-5.29311	0.0488308
TIM vs TIM + PXS	Krt7	protein_coding	-5.23057	0.0385318
TIM vs TIM + PXS	Cttnbp2	protein_coding	-5.07119	0.0472298
TIM vs TIM + PXS	Tgm7	protein_coding	-5.06749	0.0453341
TIM vs TIM + PXS	Cd70	protein_coding	-5.04209	0.00506413
TIM vs TIM + PXS	Ctsw	protein_coding	-4.81025	0.0173433
TIM vs TIM + PXS	Sstr2	protein_coding	-4.75189	0.0131941
TIM vs TIM + PXS	Mapt	protein_coding	-4.72378	0.00667631
TIM vs TIM + PXS	Nutm1	protein_coding	-4.63206	0.00936984
TIM vs TIM + PXS	Cd207	protein_coding	-4.63112	0.000418765
TIM vs TIM + PXS	Sh2d2a	protein_coding	-4.57859	0.013691
TIM vs TIM + PXS	Dlgap1	protein_coding	-4.52867	0.0109741
TIM vs TIM + PXS	Col5a2	protein_coding	-4.46739	0.0301095
TIM vs TIM + PXS	Spats2l	protein_coding	-4.4311	0.0206466
TIM vs TIM + PXS	Elfn2	protein_coding	-4.37225	0.000791247
TIM vs TIM + PXS	Aox3	protein_coding	-4.33204	0.013609
TIM vs TIM + PXS	Aoc3	protein_coding	-4.23298	0.0218582
TIM vs TIM + PXS	Slc16a14	protein_coding	-4.21548	0.0245382
TIM vs TIM + PXS	Aebp1	protein_coding	-4.034	0.0407833
TIM vs TIM + PXS	Klhl40	protein_coding	-4.0197	0.0303509
TIM vs TIM + PXS	Cd8a	protein_coding	-4.01362	7.94875e-05
TIM vs TIM + PXS	Lrrc6	protein_coding	-3.98763	0.0461138
TIM vs TIM + PXS	Klrb1a	protein_coding	-3.88785	0.030253
TIM vs TIM + PXS	Fam131c	protein_coding	-3.88571	0.0487081
TIM vs TIM + PXS	Ephx3	protein_coding	-3.84474	0.00347499
TIM vs TIM + PXS	Nccrp1	protein_coding	-3.83671	0.0173744
TIM vs TIM + PXS	Nxnl2	protein_coding	-3.74747	0.0430723
TIM vs TIM + PXS	Unc5c	protein_coding	-3.74497	0.011429
TIM vs TIM + PXS	Gm3696	protein_coding	-3.70888	0.0498395
TIM vs TIM + PXS	Skap1	protein_coding	-3.7069	0.00990339
TIM vs TIM + PXS	Slc22a3	protein_coding	-3.66892	0.0124339
TIM vs TIM + PXS	Sgcz	protein_coding	-3.59922	0.041999
TIM vs TIM + PXS	Rprml	protein_coding	-3.57225	0.00993286
TIM vs TIM + PXS	Alox8	protein_coding	-3.54126	0.00152068
TIM vs TIM + PXS	AC125149.2	protein_coding	-3.51968	0.00937976
TIM vs TIM + PXS	Rag1	protein_coding	-3.48629	0.0229079
TIM vs TIM + PXS	Pydc3	protein_coding	-3.44568	1.42267365324853e-7
TIM vs TIM + PXS	Krt222	protein_coding	-3.34765	0.0280302
TIM vs TIM + PXS	Klb	protein_coding	-3.33469	0.0184907
TIM vs TIM + PXS	Apon	protein_coding	-3.2107	0.0332463
TIM vs TIM + PXS	Stfa2l1	protein_coding	-3.19086	0.000121037
TIM vs TIM + PXS	Prelp	protein_coding	-3.18687	0.0466694
TIM vs TIM + PXS	Erich6	protein_coding	-3.17394	0.0306003
TIM vs TIM + PXS	Col17a1	protein_coding	-3.15235	0.0254408
TIM vs TIM + PXS	Trpv3	protein_coding	-3.14296	0.0429837
TIM vs TIM + PXS	Gm10800	protein_coding	-3.12239	0.0010975
TIM vs TIM + PXS	Htr3b	protein_coding	-3.08801	0.0198234
TIM vs TIM + PXS	Spag8	protein_coding	-3.08119	0.0282207
TIM vs TIM + PXS	Ccnjl	protein_coding	-3.04872	0.0437606
TIM vs TIM + PXS	Lrrc23	protein_coding	-2.99334	0.0318562
TIM vs TIM + PXS	A730015C16Rik	protein_coding	-2.98415	0.00622296
TIM vs TIM + PXS	Elavl3	protein_coding	-2.94263	0.036745
TIM vs TIM + PXS	Ltf	protein_coding	-2.93521	2.9662919980272e-7
TIM vs TIM + PXS	Ces2g	protein_coding	-2.92832	0.0335717
TIM vs TIM + PXS	Ppp4r4	protein_coding	-2.92273	0.00559654
TIM vs TIM + PXS	Smim6	protein_coding	-2.90434	0.033854
TIM vs TIM + PXS	Sh2d4a	protein_coding	-2.88691	0.007296
TIM vs TIM + PXS	Chmp4c	protein_coding	-2.86605	0.0496368
TIM vs TIM + PXS	Mab21l3	protein_coding	-2.85227	0.00170961
TIM vs TIM + PXS	Rem2	protein_coding	-2.84557	0.0244113
TIM vs TIM + PXS	Tmem132e	protein_coding	-2.8375	0.0378585
TIM vs TIM + PXS	Spata17	protein_coding	-2.83397	0.0252721
TIM vs TIM + PXS	1520401A03Rik	protein_coding	-2.82734	0.0353762
TIM vs TIM + PXS	Car4	protein_coding	-2.82009	0.00749171
TIM vs TIM + PXS	Ucp3	protein_coding	-2.80505	0.00471803
TIM vs TIM + PXS	Gm21762	protein_coding	-2.79626	0.0220612
TIM vs TIM + PXS	Tas2r135	protein_coding	-2.7959	0.0408174
TIM vs TIM + PXS	Lax1	protein_coding	-2.7951	0.00594398
TIM vs TIM + PXS	Kank1	protein_coding	-2.7869	0.00768801
TIM vs TIM + PXS	Retnlg	protein_coding	-2.7775	0.00757033
TIM vs TIM + PXS	Klri1	protein_coding	-2.7505	4.60575564975703e-8
TIM vs TIM + PXS	Zcchc18	protein_coding	-2.75019	0.00148718
TIM vs TIM + PXS	Gimap3	protein_coding	-2.73435	0.00280968
TIM vs TIM + PXS	F2rl1	protein_coding	-2.72644	0.0036166
TIM vs TIM + PXS	Kcnip2	protein_coding	-2.72105	0.0338219
TIM vs TIM + PXS	Bcar1	protein_coding	-2.71164	4.31811e-05
TIM vs TIM + PXS	BC049352	protein_coding	-2.69172	0.0113582
TIM vs TIM + PXS	Alox12e	protein_coding	-2.67364	0.0280945
TIM vs TIM + PXS	S100a5	protein_coding	-2.66342	0.0133836
TIM vs TIM + PXS	Ppm1n	protein_coding	-2.66083	0.017589
TIM vs TIM + PXS	Ampd1	protein_coding	-2.65293	0.000192201
TIM vs TIM + PXS	Gm7324	protein_coding	-2.64062	0.0229595
TIM vs TIM + PXS	Cd300ld2	protein_coding	-2.63794	0.000804136
TIM vs TIM + PXS	H2-Eb2	protein_coding	-2.63301	0.00125184
TIM vs TIM + PXS	Trpv1	protein_coding	-2.63143	3.62017e-05
TIM vs TIM + PXS	Adam11	protein_coding	-2.62194	2.09722e-05
TIM vs TIM + PXS	Sema3b	protein_coding	-2.61306	0.0279613
TIM vs TIM + PXS	Ccr9	protein_coding	-2.60584	7.07162617837045e-7
TIM vs TIM + PXS	Apom	protein_coding	-2.59288	0.0110174
TIM vs TIM + PXS	Iigp1	protein_coding	-2.59171	0.00356157
TIM vs TIM + PXS	Spink10	protein_coding	-2.57145	0.0378085
TIM vs TIM + PXS	Col14a1	protein_coding	-2.57066	0.00991926
TIM vs TIM + PXS	Gm27029	protein_coding	-2.55362	0.0254747
TIM vs TIM + PXS	Caly	protein_coding	-2.52517	0.0420662
TIM vs TIM + PXS	Vstm4	protein_coding	-2.49071	0.0249961
TIM vs TIM + PXS	Nipal1	protein_coding	-2.4843	0.000379131
TIM vs TIM + PXS	Ptprf	protein_coding	-2.45843	0.000252954
TIM vs TIM + PXS	Amhr2	protein_coding	-2.45718	0.0424992
TIM vs TIM + PXS	Cecr2	protein_coding	-2.45219	0.000902133
TIM vs TIM + PXS	Camp	protein_coding	-2.44795	1.72481e-05
TIM vs TIM + PXS	Fgfr3	protein_coding	-2.43832	0.00474379
TIM vs TIM + PXS	Ceacam10	protein_coding	-2.43643	0.000232081
TIM vs TIM + PXS	Ldhc	protein_coding	-2.42807	0.00612851
TIM vs TIM + PXS	Ifit3b	protein_coding	-2.40386	2.06992e-05
TIM vs TIM + PXS	Maats1	protein_coding	-2.4025	0.0231038
TIM vs TIM + PXS	Card10	protein_coding	-2.38324	0.00116906
TIM vs TIM + PXS	Mrgpra2b	protein_coding	-2.37578	0.0276412
TIM vs TIM + PXS	Tmem150c	protein_coding	-2.36975	0.000730456
TIM vs TIM + PXS	Ear2	protein_coding	-2.36916	3.18054e-06
TIM vs TIM + PXS	Fam160a1	protein_coding	-2.36814	0.000495094
TIM vs TIM + PXS	Epx	protein_coding	-2.36775	3.05049e-05
TIM vs TIM + PXS	Cyp26a1	protein_coding	-2.36497	4.55839e-05
TIM vs TIM + PXS	Arpp21	protein_coding	-2.36224	0.0471635
TIM vs TIM + PXS	Stra8	protein_coding	-2.35099	0.000602731
TIM vs TIM + PXS	Il17rb	protein_coding	-2.3179	0.00852085
TIM vs TIM + PXS	Pglyrp2	protein_coding	-2.31036	0.0109537
TIM vs TIM + PXS	Tmod2	protein_coding	-2.30907	5.46877e-06
TIM vs TIM + PXS	Pcolce	protein_coding	-2.30809	0.0133379
TIM vs TIM + PXS	Kcng1	protein_coding	-2.28281	0.00953067
TIM vs TIM + PXS	S100a7a	protein_coding	-2.26524	0.0124645
TIM vs TIM + PXS	6030419C18Rik	protein_coding	-2.26128	0.00237
TIM vs TIM + PXS	D630003M21Rik	protein_coding	-2.25056	0.0067441
TIM vs TIM + PXS	Mmp9	protein_coding	-2.24385	5.59542e-05
TIM vs TIM + PXS	Ifi205	protein_coding	-2.22638	1.67324e-05
TIM vs TIM + PXS	Igsf23	protein_coding	-2.22237	0.0156863
TIM vs TIM + PXS	Scn11a	protein_coding	-2.20217	0.0274753
TIM vs TIM + PXS	Rbms3	protein_coding	-2.19901	0.0175515
TIM vs TIM + PXS	St6galnac5	protein_coding	-2.18865	0.0391479
TIM vs TIM + PXS	Kcnn1	protein_coding	-2.17711	0.000252946
TIM vs TIM + PXS	Dntt	protein_coding	-2.17448	8.53527e-06
TIM vs TIM + PXS	Cd27	protein_coding	-2.15898	0.047614
TIM vs TIM + PXS	Ms4a8a	protein_coding	-2.1576	0.000607101
TIM vs TIM + PXS	Lrrn3	protein_coding	-2.15558	0.0482139
TIM vs TIM + PXS	Cacna1e	protein_coding	-2.15344	0.000751308
TIM vs TIM + PXS	Dlx2	protein_coding	-2.15076	0.0014205
TIM vs TIM + PXS	Cfap54	protein_coding	-2.14137	0.013845
TIM vs TIM + PXS	Eml1	protein_coding	-2.13685	0.0350499
TIM vs TIM + PXS	Atoh8	protein_coding	-2.13596	0.000145795
TIM vs TIM + PXS	Tmem200b	protein_coding	-2.12156	0.0030121
TIM vs TIM + PXS	Hpx	protein_coding	-2.11719	7.49312e-05
TIM vs TIM + PXS	Ifi213	protein_coding	-2.1088	0.00130366
TIM vs TIM + PXS	Gm10840	protein_coding	-2.10821	0.0439773
TIM vs TIM + PXS	Gm3854	protein_coding	-2.10553	0.0477897
TIM vs TIM + PXS	Art5	protein_coding	-2.09936	0.0296241
TIM vs TIM + PXS	Chst13	protein_coding	-2.08955	1.56578592064341e-7
TIM vs TIM + PXS	Elovl4	protein_coding	-2.08735	0.000366483
TIM vs TIM + PXS	Lrrc36	protein_coding	-2.08702	0.0180484
TIM vs TIM + PXS	Pglyrp1	protein_coding	-2.08084	6.1667e-05
TIM vs TIM + PXS	Pde10a	protein_coding	-2.0661	8.95413e-05
TIM vs TIM + PXS	Abcc8	protein_coding	-2.05653	0.00128126
TIM vs TIM + PXS	Zfp750	protein_coding	-2.04686	0.00724933
TIM vs TIM + PXS	Hrc	protein_coding	-2.04474	0.012803
TIM vs TIM + PXS	Cxadr	protein_coding	-2.04304	0.00261407
TIM vs TIM + PXS	En2	protein_coding	-2.03076	0.000355479
TIM vs TIM + PXS	Chst2	protein_coding	-2.02769	0.00268124
TIM vs TIM + PXS	Prss57	protein_coding	-2.02237	0.000900667
TIM vs TIM + PXS	Adgre4	protein_coding	-2.0069	1.94285654773583e-8
TIM vs TIM + PXS	Tbx21	protein_coding	-2.00593	0.0286785
TIM vs TIM + PXS	Cd300c	protein_coding	-2.00248	9.63702e-06
TIM vs TIM + PXS	Iqch	protein_coding	-1.99945	0.0493004
TIM vs TIM + PXS	Lipg	protein_coding	-1.98974	1.42828e-05
TIM vs TIM + PXS	Col27a1	protein_coding	-1.98963	0.00781449
TIM vs TIM + PXS	Ifit1bl1	protein_coding	-1.97551	0.00231059
TIM vs TIM + PXS	Rit1	protein_coding	-1.97145	0.0075023
TIM vs TIM + PXS	Cdh22	protein_coding	-1.96781	0.00891483
TIM vs TIM + PXS	Emid1	protein_coding	-1.96332	0.0218211
TIM vs TIM + PXS	Synpo2	protein_coding	-1.96172	0.00189415
TIM vs TIM + PXS	Wdr63	protein_coding	-1.93587	0.0117601
TIM vs TIM + PXS	9830107B12Rik	protein_coding	-1.9257	7.80463e-06
TIM vs TIM + PXS	Klri2	protein_coding	-1.91993	0.00381049
TIM vs TIM + PXS	Gucy2c	protein_coding	-1.91849	0.00283499
TIM vs TIM + PXS	Mybpc2	protein_coding	-1.91415	0.000646649
TIM vs TIM + PXS	Ngp	protein_coding	-1.91047	7.07581e-06
TIM vs TIM + PXS	Itgb2l	protein_coding	-1.91002	1.3744e-06
TIM vs TIM + PXS	Lef1	protein_coding	-1.90273	0.0286609
TIM vs TIM + PXS	Stmn4	protein_coding	-1.90065	0.00317147
TIM vs TIM + PXS	Lcn2	protein_coding	-1.90025	2.5452e-05
TIM vs TIM + PXS	Matn1	protein_coding	-1.89957	0.00284464
TIM vs TIM + PXS	Fhl1	protein_coding	-1.89717	0.0234351
TIM vs TIM + PXS	Ccin	protein_coding	-1.88128	0.0315607
TIM vs TIM + PXS	Cd247	protein_coding	-1.8777	4.69446e-05
TIM vs TIM + PXS	Klrd1	protein_coding	-1.87738	5.26718601200144e-8
TIM vs TIM + PXS	Ear1	protein_coding	-1.87462	0.0005668
TIM vs TIM + PXS	Rsph10b	protein_coding	-1.86717	0.02645
TIM vs TIM + PXS	Neurog2	protein_coding	-1.86383	0.0175326
TIM vs TIM + PXS	Ppp1r42	protein_coding	-1.85962	0.0413121
TIM vs TIM + PXS	Sema6a	protein_coding	-1.85512	0.00350245
TIM vs TIM + PXS	Zfp534	protein_coding	-1.85237	0.0067582
TIM vs TIM + PXS	Dpysl5	protein_coding	-1.85201	0.0110981
TIM vs TIM + PXS	Ear6	protein_coding	-1.84584	1.62882e-05
TIM vs TIM + PXS	Klf1	protein_coding	-1.84384	0.0346526
TIM vs TIM + PXS	Ifit3	protein_coding	-1.83616	2.0966016003443e-7
TIM vs TIM + PXS	Slc6a15	protein_coding	-1.83591	0.0410943
TIM vs TIM + PXS	Scn4a	protein_coding	-1.82827	0.00400726
TIM vs TIM + PXS	Lrg1	protein_coding	-1.81847	0.000731351
TIM vs TIM + PXS	Alox12	protein_coding	-1.81658	3.48721e-05
TIM vs TIM + PXS	Strip2	protein_coding	-1.79805	1.18148e-06
TIM vs TIM + PXS	Cavin2	protein_coding	-1.79373	0.00455545
TIM vs TIM + PXS	Gm6793	protein_coding	-1.78798	0.000882824
TIM vs TIM + PXS	Alox15	protein_coding	-1.78224	0.000133496
TIM vs TIM + PXS	Wnt10b	protein_coding	-1.78021	0.00861862
TIM vs TIM + PXS	Arhgef26	protein_coding	-1.77943	0.00874621
TIM vs TIM + PXS	Scn4b	protein_coding	-1.76586	0.0118072
TIM vs TIM + PXS	Carmil3	protein_coding	-1.7642	0.0254367
TIM vs TIM + PXS	Smim5	protein_coding	-1.76325	0.00486516
TIM vs TIM + PXS	Fhl4	protein_coding	-1.75973	0.00488253
TIM vs TIM + PXS	Slc8a2	protein_coding	-1.75126	0.000341365
TIM vs TIM + PXS	Ccl5	protein_coding	-1.75112	3.12064e-05
TIM vs TIM + PXS	Tinagl1	protein_coding	-1.74956	0.000630559
TIM vs TIM + PXS	Fpr2	protein_coding	-1.74121	4.87228877427253e-8
TIM vs TIM + PXS	Mmp25	protein_coding	-1.74052	2.15454e-05
TIM vs TIM + PXS	Atp1b1	protein_coding	-1.73871	0.000287972
TIM vs TIM + PXS	Cd7	protein_coding	-1.7308	4.34438e-05
TIM vs TIM + PXS	Btnl9	protein_coding	-1.72537	0.00188818
TIM vs TIM + PXS	Ms4a4c	protein_coding	-1.72322	4.27496e-05
TIM vs TIM + PXS	Fscn1	protein_coding	-1.71632	0.000137993
TIM vs TIM + PXS	Jakmip1	protein_coding	-1.71451	5.08469e-06
TIM vs TIM + PXS	Baiap3	protein_coding	-1.70849	0.0185359
TIM vs TIM + PXS	Ccr7	protein_coding	-1.70576	0.000221562
TIM vs TIM + PXS	Tvp23a	protein_coding	-1.70341	0.0166713
TIM vs TIM + PXS	Slfn4	protein_coding	-1.69778	0.000467131
TIM vs TIM + PXS	Vcam1	protein_coding	-1.68999	1.80273e-06
TIM vs TIM + PXS	Spib	protein_coding	-1.68874	0.000386247
TIM vs TIM + PXS	Bcam	protein_coding	-1.68357	0.0112778
TIM vs TIM + PXS	Dsp	protein_coding	-1.68153	0.0028832
TIM vs TIM + PXS	Syn3	protein_coding	-1.68095	0.00784215
TIM vs TIM + PXS	Prg2	protein_coding	-1.68013	2.55691e-05
TIM vs TIM + PXS	Adam23	protein_coding	-1.66459	0.000391666
TIM vs TIM + PXS	Wnt11	protein_coding	-1.65731	0.000944545
TIM vs TIM + PXS	Gpr62	protein_coding	-1.65604	0.00586924
TIM vs TIM + PXS	2810408A11Rik	protein_coding	-1.65538	0.00521296
TIM vs TIM + PXS	Nkg7	protein_coding	-1.64337	0.0304844
TIM vs TIM + PXS	Gng4	protein_coding	-1.64224	0.00274179
TIM vs TIM + PXS	Ip6k3	protein_coding	-1.63751	0.000480445
TIM vs TIM + PXS	Dmc1	protein_coding	-1.63734	0.0101653
TIM vs TIM + PXS	Spns3	protein_coding	-1.63658	0.000551502
TIM vs TIM + PXS	Nox1	protein_coding	-1.63359	0.0274749
TIM vs TIM + PXS	Ifnlr1	protein_coding	-1.627	0.00452162
TIM vs TIM + PXS	Pbx4	protein_coding	-1.62683	1.30022570277392e-7
TIM vs TIM + PXS	Apol7c	protein_coding	-1.62469	0.000396962
TIM vs TIM + PXS	Tlr12	protein_coding	-1.61687	0.000266757
TIM vs TIM + PXS	Pacsin1	protein_coding	-1.61606	0.000289001
TIM vs TIM + PXS	Epha8	protein_coding	-1.60547	0.0022208
TIM vs TIM + PXS	Cxcl10	protein_coding	-1.60124	1.30646e-05
TIM vs TIM + PXS	Mcpt8	protein_coding	-1.60036	0.000475657
TIM vs TIM + PXS	4930438A08Rik	protein_coding	-1.60034	6.09019e-06
TIM vs TIM + PXS	Muc1	protein_coding	-1.59959	0.0175435
TIM vs TIM + PXS	Klrk1	protein_coding	-1.58828	0.000474293
TIM vs TIM + PXS	Sytl3	protein_coding	-1.58774	0.00145339
TIM vs TIM + PXS	Ccr3	protein_coding	-1.58749	5.12773e-06
TIM vs TIM + PXS	Slco4c1	protein_coding	-1.58683	0.000428815
TIM vs TIM + PXS	Zmynd15	protein_coding	-1.58421	7.69602e-06
TIM vs TIM + PXS	Cebpe	protein_coding	-1.58346	3.3007e-05
TIM vs TIM + PXS	Ifi44	protein_coding	-1.57906	0.00513009
TIM vs TIM + PXS	Tcam1	protein_coding	-1.57856	0.023417
TIM vs TIM + PXS	Cilp2	protein_coding	-1.57386	0.000662762
TIM vs TIM + PXS	Fam83g	protein_coding	-1.56579	0.000352367
TIM vs TIM + PXS	Fndc5	protein_coding	-1.56515	0.0013259
TIM vs TIM + PXS	Lbx1	protein_coding	-1.56107	0.0432471
TIM vs TIM + PXS	Ddr1	protein_coding	-1.56072	2.74773e-06
TIM vs TIM + PXS	Hdc	protein_coding	-1.56016	0.00274342
TIM vs TIM + PXS	Cacna2d2	protein_coding	-1.55831	0.0373657
TIM vs TIM + PXS	Hes2	protein_coding	-1.55797	0.00479042
TIM vs TIM + PXS	Tgfb2	protein_coding	-1.55174	0.00444658
TIM vs TIM + PXS	Ccl22	protein_coding	-1.54482	0.000239493
TIM vs TIM + PXS	Prg3	protein_coding	-1.5417	0.000200446
TIM vs TIM + PXS	Gm11983	protein_coding	-1.54002	0.0435761
TIM vs TIM + PXS	Ypel1	protein_coding	-1.53587	0.00551651
TIM vs TIM + PXS	Siglech	protein_coding	-1.53391	0.000260303
TIM vs TIM + PXS	Pdzd4	protein_coding	-1.53027	0.00149891
TIM vs TIM + PXS	Nrg2	protein_coding	-1.53005	7.85555e-06
TIM vs TIM + PXS	Ms4a3	protein_coding	-1.52969	3.113e-06
TIM vs TIM + PXS	Cd177	protein_coding	-1.52563	9.86435e-05
TIM vs TIM + PXS	Camsap3	protein_coding	-1.5249	0.0134316
TIM vs TIM + PXS	Lmo7	protein_coding	-1.52073	0.00956926
TIM vs TIM + PXS	Ttn	protein_coding	-1.51208	0.0347612
TIM vs TIM + PXS	Sync	protein_coding	-1.51044	0.0396865
TIM vs TIM + PXS	Cd55	protein_coding	-1.50422	0.000889885
TIM vs TIM + PXS	Nbl1	protein_coding	-1.50071	0.00150146
TIM vs TIM + PXS	Ramp3	protein_coding	-1.48983	0.000679135
TIM vs TIM + PXS	Gm5483	protein_coding	-1.4896	0.00529873
TIM vs TIM + PXS	Fam169b	protein_coding	-1.48749	0.00142468
TIM vs TIM + PXS	Grm6	protein_coding	-1.48649	0.0240439
TIM vs TIM + PXS	Ranbp17	protein_coding	-1.48614	0.00170616
TIM vs TIM + PXS	Apof	protein_coding	-1.48505	0.000952682
TIM vs TIM + PXS	Lad1	protein_coding	-1.47841	0.00036091
TIM vs TIM + PXS	S100a8	protein_coding	-1.46757	4.42888e-06
TIM vs TIM + PXS	8430408G22Rik	protein_coding	-1.45902	0.000465811
TIM vs TIM + PXS	Kcnb1	protein_coding	-1.45673	0.0280917
TIM vs TIM + PXS	Stap2	protein_coding	-1.45381	0.000242665
TIM vs TIM + PXS	Cxcl1	protein_coding	-1.44981	1.99219e-05
TIM vs TIM + PXS	Slfn1	protein_coding	-1.44537	3.77676e-06
TIM vs TIM + PXS	Klf5	protein_coding	-1.44481	1.02573e-06
TIM vs TIM + PXS	Spic	protein_coding	-1.43341	1.3561e-06
TIM vs TIM + PXS	Gimap6	protein_coding	-1.43114	1.27841e-06
TIM vs TIM + PXS	Tcf7	protein_coding	-1.42835	0.00218305
TIM vs TIM + PXS	Pls1	protein_coding	-1.42519	0.0287629
TIM vs TIM + PXS	Atp8b3	protein_coding	-1.42454	0.000955278
TIM vs TIM + PXS	Cd226	protein_coding	-1.41969	0.00149677
TIM vs TIM + PXS	Phactr1	protein_coding	-1.41707	0.0203274
TIM vs TIM + PXS	Fpr1	protein_coding	-1.41556	0.000188729
TIM vs TIM + PXS	Sept1	protein_coding	-1.41294	1.96151e-05
TIM vs TIM + PXS	Mctp2	protein_coding	-1.40923	0.00229065
TIM vs TIM + PXS	Tnfrsf9	protein_coding	-1.40921	2.69281e-06
TIM vs TIM + PXS	P2ry10	protein_coding	-1.40764	6.28137e-05
TIM vs TIM + PXS	Mapk11	protein_coding	-1.40256	2.65743307592954e-7
TIM vs TIM + PXS	S100a9	protein_coding	-1.39798	3.31005223693182e-7
TIM vs TIM + PXS	Mpo	protein_coding	-1.39555	0.00024025
TIM vs TIM + PXS	Ms4a2	protein_coding	-1.39257	0.000966533
TIM vs TIM + PXS	Zfp831	protein_coding	-1.39245	0.000401747
TIM vs TIM + PXS	Epb41l4b	protein_coding	-1.39183	0.000551006
TIM vs TIM + PXS	Il12a	protein_coding	-1.39106	0.024886
TIM vs TIM + PXS	Lin28a	protein_coding	-1.38944	0.00400817
TIM vs TIM + PXS	Cacnb3	protein_coding	-1.38753	0.000147984
TIM vs TIM + PXS	Saxo2	protein_coding	-1.38166	0.0407572
TIM vs TIM + PXS	Adcy6	protein_coding	-1.37648	0.0112107
TIM vs TIM + PXS	Six5	protein_coding	-1.37574	0.00706656
TIM vs TIM + PXS	Gm16253	protein_coding	-1.37549	0.0369396
TIM vs TIM + PXS	Il1b	protein_coding	-1.37386	0.000259013
TIM vs TIM + PXS	Gm10392	protein_coding	-1.37311	0.00713063
TIM vs TIM + PXS	Rnf144a	protein_coding	-1.36495	9.08347e-05
TIM vs TIM + PXS	Nptx1	protein_coding	-1.36271	0.000129951
TIM vs TIM + PXS	Sema7a	protein_coding	-1.35751	0.00131665
TIM vs TIM + PXS	Ifit1	protein_coding	-1.35589	9.2174e-05
TIM vs TIM + PXS	Slc26a9	protein_coding	-1.35466	0.00265786
TIM vs TIM + PXS	Hr	protein_coding	-1.34704	0.000188519
TIM vs TIM + PXS	Atp2a1	protein_coding	-1.3449	0.0279294
TIM vs TIM + PXS	Fhad1	protein_coding	-1.34157	3.59916e-05
TIM vs TIM + PXS	Myom1	protein_coding	-1.33744	0.00835451
TIM vs TIM + PXS	Cldn15	protein_coding	-1.33286	0.00328819
TIM vs TIM + PXS	Kcnip3	protein_coding	-1.33198	0.00299964
TIM vs TIM + PXS	Tnnc2	protein_coding	-1.3316	0.0214142
TIM vs TIM + PXS	Ripor3	protein_coding	-1.33153	0.0296963
TIM vs TIM + PXS	Fcnb	protein_coding	-1.32877	3.9481e-05
TIM vs TIM + PXS	Rcn3	protein_coding	-1.32792	0.000845709
TIM vs TIM + PXS	Clec4a1	protein_coding	-1.32748	7.12667267837502e-10
TIM vs TIM + PXS	Hlf	protein_coding	-1.32626	0.00217149
TIM vs TIM + PXS	Smpd3	protein_coding	-1.32517	0.0372119
TIM vs TIM + PXS	Phf21b	protein_coding	-1.32195	0.0064321
TIM vs TIM + PXS	H2-Q7	protein_coding	-1.32009	0.000551622
TIM vs TIM + PXS	Ltb	protein_coding	-1.31881	0.000134255
TIM vs TIM + PXS	Arhgef9	protein_coding	-1.3116	0.0498543
TIM vs TIM + PXS	Mapk4	protein_coding	-1.30839	0.0062603
TIM vs TIM + PXS	Ptprcap	protein_coding	-1.30771	0.000118647
TIM vs TIM + PXS	Glis2	protein_coding	-1.30088	0.0283266
TIM vs TIM + PXS	Gpr82	protein_coding	-1.28157	0.00251506
TIM vs TIM + PXS	Ikzf3	protein_coding	-1.27737	0.00295806
TIM vs TIM + PXS	Grhl2	protein_coding	-1.27606	0.00243005
TIM vs TIM + PXS	Adgra2	protein_coding	-1.27385	0.00129162
TIM vs TIM + PXS	Psd	protein_coding	-1.27246	0.00233398
TIM vs TIM + PXS	H2-M2	protein_coding	-1.2719	0.000329304
TIM vs TIM + PXS	Asprv1	protein_coding	-1.27087	0.0404427
TIM vs TIM + PXS	Gnai1	protein_coding	-1.26928	0.0460728
TIM vs TIM + PXS	Pear1	protein_coding	-1.26224	0.0089009
TIM vs TIM + PXS	Plbd1	protein_coding	-1.26112	6.98076e-05
TIM vs TIM + PXS	Rhbdf1	protein_coding	-1.26049	5.72409e-05
TIM vs TIM + PXS	Krba1	protein_coding	-1.25619	0.00280863
TIM vs TIM + PXS	Ms4a6b	protein_coding	-1.24938	3.58911e-06
TIM vs TIM + PXS	Slc43a1	protein_coding	-1.24854	0.00321617
TIM vs TIM + PXS	Olfm4	protein_coding	-1.2472	6.7703e-06
TIM vs TIM + PXS	Tet1	protein_coding	-1.24338	0.00218531
TIM vs TIM + PXS	Gpr27	protein_coding	-1.24295	0.00460358
TIM vs TIM + PXS	Slc14a1	protein_coding	-1.23662	0.000351002
TIM vs TIM + PXS	Ptprr	protein_coding	-1.23348	0.0388444
TIM vs TIM + PXS	Rtp4	protein_coding	-1.23139	0.000158342
TIM vs TIM + PXS	Diras2	protein_coding	-1.22972	0.0236505
TIM vs TIM + PXS	H2-Q6	protein_coding	-1.22808	0.00155231
TIM vs TIM + PXS	Zfp457	protein_coding	-1.22418	0.0344733
TIM vs TIM + PXS	Mapk13	protein_coding	-1.22095	9.34132e-05
TIM vs TIM + PXS	Ms4a4a	protein_coding	-1.2125	1.24022e-05
TIM vs TIM + PXS	Gm16486	protein_coding	-1.21227	0.0403686
TIM vs TIM + PXS	Ets1	protein_coding	-1.21221	0.000281503
TIM vs TIM + PXS	Flt3	protein_coding	-1.21059	0.000193857
TIM vs TIM + PXS	Crispld2	protein_coding	-1.20802	5.93436e-05
TIM vs TIM + PXS	Zfp819	protein_coding	-1.20484	0.0121883
TIM vs TIM + PXS	Far2	protein_coding	-1.20376	0.000223737
TIM vs TIM + PXS	Plekha7	protein_coding	-1.20122	0.00623738
TIM vs TIM + PXS	Nudt17	protein_coding	-1.19899	0.0134359
TIM vs TIM + PXS	Gm8113	protein_coding	-1.19866	0.017968
TIM vs TIM + PXS	Msrb3	protein_coding	-1.1973	0.00856031
TIM vs TIM + PXS	Cxcl5	protein_coding	-1.19668	0.00190978
TIM vs TIM + PXS	Zdhhc23	protein_coding	-1.19409	0.0241674
TIM vs TIM + PXS	Pi16	protein_coding	-1.19136	8.45747256539427e-7
TIM vs TIM + PXS	Adora2a	protein_coding	-1.18587	0.0126116
TIM vs TIM + PXS	Plekhg4	protein_coding	-1.18283	0.00302605
TIM vs TIM + PXS	Ncam1	protein_coding	-1.18274	8.76072e-05
TIM vs TIM + PXS	Siglecg	protein_coding	-1.17873	0.000159594
TIM vs TIM + PXS	Ly6c1	protein_coding	-1.1786	0.0496987
TIM vs TIM + PXS	Sytl1	protein_coding	-1.17811	0.00156143
TIM vs TIM + PXS	Btla	protein_coding	-1.1734	0.000212153
TIM vs TIM + PXS	Gbgt1	protein_coding	-1.17271	0.000103455
TIM vs TIM + PXS	Mx1	protein_coding	-1.17178	0.000738595
TIM vs TIM + PXS	Saa3	protein_coding	-1.17064	0.000652497
TIM vs TIM + PXS	Plac8	protein_coding	-1.1697	4.5751e-06
TIM vs TIM + PXS	Elane	protein_coding	-1.16715	0.000404131
TIM vs TIM + PXS	Car2	protein_coding	-1.16439	8.52816e-05
TIM vs TIM + PXS	Aipl1	protein_coding	-1.16388	0.00445222
TIM vs TIM + PXS	Drd1	protein_coding	-1.16309	0.0142918
TIM vs TIM + PXS	Gimap5	protein_coding	-1.16018	0.00822798
TIM vs TIM + PXS	Bcl11a	protein_coding	-1.15668	0.000441778
TIM vs TIM + PXS	Tmem176a	protein_coding	-1.15505	3.86774e-05
TIM vs TIM + PXS	Tmem176b	protein_coding	-1.15423	3.26846e-05
TIM vs TIM + PXS	Il27	protein_coding	-1.15327	0.00233881
TIM vs TIM + PXS	Cmah	protein_coding	-1.14313	0.000122649
TIM vs TIM + PXS	Ms4a4b	protein_coding	-1.14239	0.0178495
TIM vs TIM + PXS	Hpn	protein_coding	-1.13905	0.00040308
TIM vs TIM + PXS	Cd200r3	protein_coding	-1.13383	0.000366259
TIM vs TIM + PXS	Kcnh4	protein_coding	-1.13035	0.00984445
TIM vs TIM + PXS	Map3k13	protein_coding	-1.12993	0.0328945
TIM vs TIM + PXS	Chil1	protein_coding	-1.1284	0.00133013
TIM vs TIM + PXS	Dgat2	protein_coding	-1.12374	0.000458347
TIM vs TIM + PXS	B3gnt6	protein_coding	-1.12027	0.0121382
TIM vs TIM + PXS	C3	protein_coding	-1.11837	0.000124304
TIM vs TIM + PXS	Ly6i	protein_coding	-1.11788	0.000219663
TIM vs TIM + PXS	Rflnb	protein_coding	-1.11745	4.95079e-05
TIM vs TIM + PXS	9330161L09Rik	protein_coding	-1.11637	0.000654846
TIM vs TIM + PXS	Pde6h	protein_coding	-1.11446	0.0173038
TIM vs TIM + PXS	C1qa	protein_coding	-1.11424	0.000575645
TIM vs TIM + PXS	S1pr4	protein_coding	-1.11321	5.77871e-05
TIM vs TIM + PXS	Vldlr	protein_coding	-1.11241	0.00904462
TIM vs TIM + PXS	Wfdc21	protein_coding	-1.11193	0.000568214
TIM vs TIM + PXS	Tmem215	protein_coding	-1.11078	0.0321565
TIM vs TIM + PXS	Mefv	protein_coding	-1.10546	3.26678e-05
TIM vs TIM + PXS	Cpa3	protein_coding	-1.10536	0.0167626
TIM vs TIM + PXS	Cd163	protein_coding	-1.10477	3.03259e-05
TIM vs TIM + PXS	Zbtb46	protein_coding	-1.10339	0.00183692
TIM vs TIM + PXS	Dtx1	protein_coding	-1.1015	0.0261925
TIM vs TIM + PXS	Madcam1	protein_coding	-1.10026	0.0216349
TIM vs TIM + PXS	Lck	protein_coding	-1.09947	0.0169041
TIM vs TIM + PXS	Clec9a	protein_coding	-1.09639	0.000219005
TIM vs TIM + PXS	Espnl	protein_coding	-1.09235	0.0128556
TIM vs TIM + PXS	Chil3	protein_coding	-1.09231	1.07342e-05
TIM vs TIM + PXS	Ppbp	protein_coding	-1.08747	5.27363e-05
TIM vs TIM + PXS	Aff3	protein_coding	-1.08293	9.2017e-06
TIM vs TIM + PXS	Erg	protein_coding	-1.08148	0.00371211
TIM vs TIM + PXS	Tspan33	protein_coding	-1.07495	0.000394135
TIM vs TIM + PXS	Cxcr2	protein_coding	-1.07076	0.000667997
TIM vs TIM + PXS	Enpp5	protein_coding	-1.07068	0.0123417
TIM vs TIM + PXS	Ifit2	protein_coding	-1.06814	0.000424382
TIM vs TIM + PXS	Cd40	protein_coding	-1.06715	0.00114212
TIM vs TIM + PXS	Gm9970	protein_coding	-1.06706	0.0174633
TIM vs TIM + PXS	Htra1	protein_coding	-1.0657	0.0109809
TIM vs TIM + PXS	Sept5	protein_coding	-1.06521	0.00115752
TIM vs TIM + PXS	Dnaic2	protein_coding	-1.0646	0.0281904
TIM vs TIM + PXS	Aldh1a2	protein_coding	-1.06281	0.000663844
TIM vs TIM + PXS	Cldn1	protein_coding	-1.06042	0.00022734
TIM vs TIM + PXS	1700020L24Rik	protein_coding	-1.05937	0.00359438
TIM vs TIM + PXS	Dnajc6	protein_coding	-1.05868	0.0152012
TIM vs TIM + PXS	Cx3cr1	protein_coding	-1.0558	0.0021079
TIM vs TIM + PXS	Htr7	protein_coding	-1.05539	0.000417157
TIM vs TIM + PXS	Lag3	protein_coding	-1.05526	0.00997146
TIM vs TIM + PXS	Pdzd2	protein_coding	-1.05489	0.0473155
TIM vs TIM + PXS	Gbp6	protein_coding	-1.05174	0.0029718
TIM vs TIM + PXS	Cbr2	protein_coding	-1.05014	5.21231e-05
[truncated: 87 more rows]
